# Supplementary material for: hsa_circ_0004276 inhibits osteogenic differentiation of bone marrow mesenchymal stem cells and exacerbates postmenopausal osteoporosis through interaction with ELAVL1
Source: Clinics (Sao Paulo). 2025 Aug 12;80:100718. doi: 10.1016/j.clinsp.2025.100718 (PMC12358961; doi:10.1016/j.clinsp.2025.100718)
Supplement: Supplementary file 1 [file mmc1.xlsx]

## Sheet: ag-grid
Predictions	circBase ID	Log2FC	AveExpr	Moderated t-statistic	p-value	Adj.p-value	B-statistic	Change
	hsa_circ_0004276	9.3485	4.6742	19.5151	1.2583e-08	0.0002	7.1096	up
	hsa_circ_0003060	8.0982	4.0491	11.9791	8.4285e-07	0.0054	5.1378	up
	novel_circ_0020485	5.5407	2.7704	6.9492	0.0001	0.0367	1.9631	up
	hsa_circ_0005657	5.5254	2.7627	7.0405	0.0001	0.0367	2.0458	up
	novel_circ_0035291	-5.1642	2.5821	-5.8318	0.0003	0.0367	0.8492	down
	hsa_circ_0017615	5.0017	2.5009	6.7613	0.0001	0.0367	1.7892	up
	hsa_circ_0003007	-4.9626	4.4807	-3.4469	0.0074	0.3047	-2.2216	down
	novel_circ_0016082	-4.9145	5.5248	-2.3653	0.0425	0.567	-3.8473	down
	hsa_circ_0004846	4.688	2.344	4.8617	0.0009	0.043	-0.2844	up
	novel_circ_0006342	-4.6672	2.3336	-6.1628	0.0002	0.0367	1.1996	down
	novel_circ_0000968	4.6283	2.3141	5.6634	0.0003	0.0367	0.6639	up
	novel_circ_0006782	-4.5937	2.2968	-6.4456	0.0001	0.0367	1.4851	down
	novel_circ_0039344	-4.5605	2.2803	-6.0348	0.0002	0.0367	1.0662	down
	hsa_circ_0007976	-4.5426	2.2713	-5.5995	0.0003	0.0367	0.5924	down
	novel_circ_0027930	-4.4528	2.2264	-5.4133	0.0004	0.0367	0.38	down
	hsa_circ_0000777	-4.4251	3.837	-3.346	0.0087	0.3367	-2.3707	down
	hsa_circ_0046964	-4.3618	2.1809	-6.0618	0.0002	0.0367	1.0946	down
	novel_circ_0006211	-4.3506	2.1753	-5.891	0.0002	0.0367	0.9132	down
	hsa_circ_0001165	-4.2802	4.2652	-2.7802	0.0216	0.5096	-3.2212	down
	hsa_circ_0007456	4.2777	4.084	2.9451	0.0165	0.462	-2.9717	up
	novel_circ_0029308	-4.2735	2.1367	-5.857	0.0002	0.0367	0.8765	down
	novel_circ_0045695	-4.2565	2.1282	-6.0928	0.0002	0.0367	1.127	down
	novel_circ_0032715	4.2235	2.1118	5.6976	0.0003	0.0367	0.7019	up
	novel_circ_0000368	4.1863	2.0932	6.0776	0.0002	0.0367	1.1111	up
	novel_circ_0038426	4.1733	2.0866	5.1495	0.0006	0.0367	0.0689	up
	novel_circ_0004691	4.1566	2.0783	6.0796	0.0002	0.0367	1.1132	up
	novel_circ_0027109	-4.1334	2.0667	-5.9875	0.0002	0.0367	1.0162	down
	hsa_circ_0057908	-4.1325	2.0662	-6.0342	0.0002	0.0367	1.0655	down
	novel_circ_0048685	4.1185	2.0592	5.9122	0.0002	0.0367	0.9359	up
	hsa_circ_0006288	-4.1039	2.0519	-5.9666	0.0002	0.0367	0.994	down
	novel_circ_0048302	-4.1039	2.0519	-5.9666	0.0002	0.0367	0.994	down
	hsa_circ_0004439	-4.1024	2.0512	-6.0763	0.0002	0.0367	1.1097	down
	hsa_circ_0027093	4.0775	4.3342	2.4648	0.0361	0.5496	-3.698	up
	novel_circ_0019508	4.0694	3.7409	3.0038	0.015	0.4526	-2.883	up
	novel_circ_0040275	4.0566	2.0283	5.9606	0.0002	0.0367	0.9877	up
	hsa_circ_0039353	-4.0541	4.1341	-2.6254	0.0278	0.5278	-3.4557	down
	hsa_circ_0007282	4.0385	2.0193	5.6737	0.0003	0.0367	0.6754	up
	hsa_circ_0008764	-4.0319	2.016	-5.9521	0.0002	0.0367	0.9787	down
	novel_circ_0035890	-4.0144	2.0072	-5.3206	0.0005	0.0367	0.272	down
	hsa_circ_0065230	-4.0111	2.0055	-5.5196	0.0004	0.0367	0.502	down
	novel_circ_0047106	-4.008	2.004	-5.6777	0.0003	0.0367	0.6799	down
	hsa_circ_0073659	-4.0036	2.0018	-5.8672	0.0002	0.0367	0.8875	down
	novel_circ_0011909	4.0031	2.0016	6.07	0.0002	0.0367	1.1031	up
	hsa_circ_0007961	-4.0009	2.0004	-6.0543	0.0002	0.0367	1.0867	down
	novel_circ_0008307	-4.0004	2.0002	-6.0878	0.0002	0.0367	1.1217	down
	hsa_circ_0027862	3.9896	1.9948	5.7693	0.0003	0.0367	0.781	up
	novel_circ_0023784	-3.9593	1.9797	-5.6455	0.0003	0.0367	0.644	down
	hsa_circ_0057553	-3.9498	1.9749	-5.566	0.0004	0.0367	0.5546	down
	novel_circ_0047980	-3.9423	1.9712	-5.9089	0.0002	0.0367	0.9324	down
	novel_circ_0007916	3.9354	1.9677	5.7824	0.0003	0.0367	0.7953	up
	novel_circ_0044426	-3.9186	1.9593	-6.015	0.0002	0.0367	1.0453	down
	novel_circ_0000657	3.9042	1.9521	5.9136	0.0002	0.0367	0.9375	up
	novel_circ_0044416	3.9029	1.9515	5.9858	0.0002	0.0367	1.0144	up
	novel_circ_0025387	3.9029	1.9515	5.9858	0.0002	0.0367	1.0144	up
	novel_circ_0015911	-3.9023	1.9511	-5.8868	0.0002	0.0367	0.9087	down
	novel_circ_0045322	-3.901	1.9505	-5.9579	0.0002	0.0367	0.9848	down
	novel_circ_0014224	3.8958	1.9479	5.0566	0.0007	0.0375	-0.0436	up
	novel_circ_0023952	3.8736	1.9368	5.8658	0.0002	0.0367	0.886	up
	novel_circ_0000656	3.872	1.936	5.078	0.0007	0.0374	-0.0175	up
	novel_circ_0006679	-3.8539	3.6922	-2.7615	0.0222	0.5193	-3.2496	down
	hsa_circ_0042409	3.8496	3.0866	3.453	0.0073	0.3027	-2.2127	up
	hsa_circ_0061774	-3.8483	1.9241	-5.5686	0.0004	0.0367	0.5575	down
	novel_circ_0018982	-3.8437	1.9218	-5.7601	0.0003	0.0367	0.7708	down
	novel_circ_0021915	-3.8431	1.9216	-5.0253	0.0007	0.0375	-0.0818	down
	novel_circ_0045026	3.8382	1.9191	5.1496	0.0006	0.0367	0.0689	up
	novel_circ_0000980	-3.8318	1.9159	-5.5208	0.0004	0.0367	0.5033	down
	hsa_circ_0078210	-3.8317	1.9158	-5.2377	0.0006	0.0367	0.1743	down
	novel_circ_0020350	3.83	1.915	4.8148	0.001	0.0451	-0.3433	up
	novel_circ_0045758	-3.8259	1.913	-5.5672	0.0004	0.0367	0.5559	down
	hsa_circ_0002104	3.8218	1.9109	5.9025	0.0002	0.0367	0.9255	up
	hsa_circ_0005783	3.8162	3.3636	2.908	0.0175	0.4696	-3.0278	up
	novel_circ_0009388	3.8108	1.9054	5.5079	0.0004	0.0367	0.4887	up
	novel_circ_0011265	3.8088	1.9044	5.5817	0.0004	0.0367	0.5723	up
	hsa_circ_0060263	3.8088	1.9044	5.5817	0.0004	0.0367	0.5723	up
	novel_circ_0032089	3.8057	1.9029	5.754	0.0003	0.0367	0.7642	up
	novel_circ_0036564	3.8057	1.9029	5.754	0.0003	0.0367	0.7642	up
	novel_circ_0020672	3.8041	1.902	5.8578	0.0002	0.0367	0.8773	up
	novel_circ_0039210	-3.7987	1.8993	-4.7337	0.0011	0.05	-0.4461	down
	novel_circ_0034122	-3.7972	1.8986	-5.552	0.0004	0.0367	0.5388	down
	novel_circ_0043349	-3.7949	1.8975	-4.9044	0.0009	0.0415	-0.2311	down
	novel_circ_0020256	-3.7885	1.8943	-5.0336	0.0007	0.0375	-0.0716	down
	novel_circ_0037348	3.7872	1.8936	5.2068	0.0006	0.0367	0.1374	up
	hsa_circ_0048687	3.7872	1.8936	5.2068	0.0006	0.0367	0.1374	up
	hsa_circ_0023736	3.7796	1.8898	5.6364	0.0003	0.0367	0.6338	up
	hsa_circ_0005229	-3.7776	1.8888	-5.5779	0.0004	0.0367	0.5681	down
	novel_circ_0003925	-3.7776	1.8888	-5.5779	0.0004	0.0367	0.5681	down
	novel_circ_0036144	3.7763	1.8881	5.7873	0.0003	0.0367	0.8007	up
	novel_circ_0037900	-3.7756	1.8878	-5.7078	0.0003	0.0367	0.7133	down
	novel_circ_0022134	-3.7722	1.8861	-5.8759	0.0002	0.0367	0.8969	down
	novel_circ_0023894	-3.7658	1.8829	-5.5522	0.0004	0.0367	0.5391	down
	novel_circ_0048440	3.7469	1.8734	5.6806	0.0003	0.0367	0.6831	up
	hsa_circ_0008668	3.7423	1.8711	5.0769	0.0007	0.0374	-0.0189	up
	novel_circ_0013379	3.7352	1.8676	5.2665	0.0005	0.0367	0.2084	up
	novel_circ_0034700	-3.7275	1.8637	-5.0871	0.0007	0.0374	-0.0065	down
	hsa_circ_0004817	-3.7275	1.8637	-5.0871	0.0007	0.0374	-0.0065	down
	novel_circ_0041145	3.7216	1.8608	5.8736	0.0002	0.0367	0.8945	up
	hsa_circ_0003579	-3.7194	1.8597	-5.4958	0.0004	0.0367	0.4749	down
	novel_circ_0041422	-3.713	1.8565	-4.992	0.0008	0.0383	-0.1227	down
	novel_circ_0037580	3.7034	1.8517	4.6682	0.0012	0.0546	-0.53	up
	novel_circ_0046934	-3.6966	1.8483	-5.5183	0.0004	0.0367	0.5006	down
	novel_circ_0044584	-3.6957	1.8478	-5.6035	0.0003	0.0367	0.5969	down
	novel_circ_0039945	-3.6955	1.8478	-5.6015	0.0003	0.0367	0.5947	down
	novel_circ_0032460	-3.695	1.8475	-5.633	0.0003	0.0367	0.63	down
	novel_circ_0041339	-3.6911	1.8455	-5.8188	0.0003	0.0367	0.835	down
	novel_circ_0005050	-3.6903	1.8452	-5.8604	0.0002	0.0367	0.8802	down
	novel_circ_0015474	-3.6903	1.8452	-5.8604	0.0002	0.0367	0.8802	down
	hsa_circ_0065617	3.6841	1.8421	5.35	0.0005	0.0367	0.3064	up
	novel_circ_0010731	3.6841	1.8421	5.35	0.0005	0.0367	0.3064	up
	novel_circ_0036916	-3.6803	1.8402	-5.0719	0.0007	0.0374	-0.025	down
	novel_circ_0007070	3.6794	1.8397	5.6107	0.0003	0.0367	0.6051	up
	hsa_circ_0023275	3.6794	1.8397	5.6107	0.0003	0.0367	0.6051	up
	novel_circ_0034711	3.6774	1.8387	5.6956	0.0003	0.0367	0.6998	up
	novel_circ_0002424	3.6769	1.8384	5.7239	0.0003	0.0367	0.7311	up
	hsa_circ_0019240	-3.6753	1.8377	-5.2208	0.0006	0.0367	0.1541	down
	novel_circ_0017215	-3.6672	1.8336	-5.4512	0.0004	0.0367	0.4237	down
	novel_circ_0018512	-3.6586	1.8293	-5.0857	0.0007	0.0374	-0.0082	down
	hsa_circ_0006828	-3.6531	2.782	-3.5304	0.0065	0.2752	-2.099	down
	novel_circ_0041310	-3.6492	1.8246	-5.5531	0.0004	0.0367	0.54	down
	novel_circ_0037657	-3.6492	1.8246	-5.5531	0.0004	0.0367	0.54	down
	novel_circ_0032041	-3.6467	1.8234	-5.6683	0.0003	0.0367	0.6694	down
	novel_circ_0025324	3.6421	1.8211	5.0405	0.0007	0.0375	-0.0632	up
	novel_circ_0025389	3.6421	1.8211	5.0405	0.0007	0.0375	-0.0632	up
	novel_circ_0037995	-3.6396	2.8709	-3.3809	0.0082	0.3253	-2.319	down
	novel_circ_0000964	-3.6292	1.8146	-5.0671	0.0007	0.0375	-0.0308	down
	novel_circ_0032647	3.6227	1.8113	5.7994	0.0003	0.0367	0.8139	up
	hsa_circ_0013587	3.6227	1.8113	5.7994	0.0003	0.0367	0.8139	up
	novel_circ_0035512	3.6227	1.8113	5.7994	0.0003	0.0367	0.8139	up
	novel_circ_0044502	3.6227	1.8113	5.7994	0.0003	0.0367	0.8139	up
	novel_circ_0046387	3.6177	2.6784	3.7069	0.0049	0.214	-1.843	up
	novel_circ_0008997	3.6147	1.8074	4.8558	0.0009	0.043	-0.2917	up
	novel_circ_0005682	3.6147	1.8074	4.8558	0.0009	0.043	-0.2917	up
	novel_circ_0048187	-3.6132	1.8066	-5.6296	0.0003	0.0367	0.6261	down
	novel_circ_0007526	-3.6128	1.8064	-4.9693	0.0008	0.0393	-0.1506	down
	novel_circ_0023805	3.6109	1.8055	5.1543	0.0006	0.0367	0.0746	up
	novel_circ_0002619	-3.6054	1.8027	-5.2458	0.0005	0.0367	0.1839	down
	novel_circ_0036034	3.5982	1.7991	5.5774	0.0004	0.0367	0.5675	up
	hsa_circ_0088023	-3.5969	1.7984	-5.5189	0.0004	0.0367	0.5011	down
	novel_circ_0042191	-3.5969	1.7984	-5.5189	0.0004	0.0367	0.5011	down
	novel_circ_0039874	-3.5951	1.7976	-5.6043	0.0003	0.0367	0.5978	down
	novel_circ_0029252	-3.5951	1.7976	-5.6043	0.0003	0.0367	0.5978	down
	novel_circ_0046474	3.5949	1.7974	5.7414	0.0003	0.0367	0.7503	up
	novel_circ_0036978	-3.5917	1.7958	-5.7823	0.0003	0.0367	0.7952	down
	hsa_circ_0037897	-3.5917	1.7958	-5.7823	0.0003	0.0367	0.7952	down
	novel_circ_0046267	3.5831	1.7915	4.992	0.0008	0.0383	-0.1227	up
	hsa_circ_0065149	3.5744	1.7872	5.2866	0.0005	0.0367	0.2321	up
	hsa_circ_0003378	-3.5724	1.7862	-5.3046	0.0005	0.0367	0.2533	down
	hsa_circ_0002658	-3.5668	1.7834	-5.5918	0.0003	0.0367	0.5837	down
	novel_circ_0004114	3.5527	1.7764	5.4929	0.0004	0.0367	0.4716	up
	novel_circ_0045818	-3.5401	1.77	-5.3775	0.0005	0.0367	0.3385	down
	hsa_circ_0053862	-3.5314	3.5131	-2.4725	0.0356	0.5493	-3.6864	down
	novel_circ_0007597	-3.5298	1.7649	-5.0233	0.0007	0.0375	-0.0843	down
	novel_circ_0002975	-3.5265	1.7632	-5.102	0.0007	0.0374	0.0116	down
	hsa_circ_0066657	-3.5146	1.7573	-5.5713	0.0004	0.0367	0.5606	down
	novel_circ_0007842	-3.5146	1.7573	-5.5713	0.0004	0.0367	0.5606	down
	novel_circ_0036825	-3.5146	1.7573	-5.5713	0.0004	0.0367	0.5606	down
	hsa_circ_0090034	3.5116	1.7558	5.0085	0.0007	0.0377	-0.1024	up
	novel_circ_0031032	3.5107	1.7554	5.1548	0.0006	0.0367	0.0752	up
	novel_circ_0002752	3.5049	1.7524	5.3218	0.0005	0.0367	0.2734	up
	novel_circ_0019747	3.5049	1.7524	5.3218	0.0005	0.0367	0.2734	up
	novel_circ_0030086	-3.497	2.8764	-3.1689	0.0115	0.4008	-2.6347	down
	novel_circ_0017086	3.496	1.748	5.706	0.0003	0.0367	0.7113	up
	hsa_circ_0069191	3.496	1.748	5.706	0.0003	0.0367	0.7113	up
	hsa_circ_0009105	3.496	1.748	5.706	0.0003	0.0367	0.7113	up
	novel_circ_0019997	3.4854	2.6518	3.4318	0.0076	0.3085	-2.2439	up
	novel_circ_0031016	-3.4812	1.7406	-5.098	0.0007	0.0374	0.0068	down
	novel_circ_0019340	-3.4733	2.7877	-3.3126	0.0092	0.347	-2.4202	down
	novel_circ_0034945	-3.4709	1.7354	-5.4149	0.0004	0.0367	0.3818	down
	hsa_circ_0003403	-3.4709	1.7354	-5.4149	0.0004	0.0367	0.3818	down
	novel_circ_0029413	-3.4709	1.7354	-5.4149	0.0004	0.0367	0.3818	down
	novel_circ_0028990	-3.4709	1.7354	-5.4149	0.0004	0.0367	0.3818	down
	novel_circ_0016857	-3.4709	1.7354	-5.4149	0.0004	0.0367	0.3818	down
	novel_circ_0013800	-3.4709	1.7354	-5.4149	0.0004	0.0367	0.3818	down
	novel_circ_0020688	-3.4709	1.7354	-5.4149	0.0004	0.0367	0.3818	down
	hsa_circ_0075874	-3.4709	1.7354	-5.4149	0.0004	0.0367	0.3818	down
	novel_circ_0019014	-3.4702	1.7351	-5.4455	0.0004	0.0367	0.4172	down
	hsa_circ_0006653	-3.4702	1.7351	-5.4455	0.0004	0.0367	0.4172	down
	novel_circ_0018659	-3.4675	1.7337	-5.5883	0.0003	0.0367	0.5798	down
	hsa_circ_0029617	-3.4675	1.7337	-5.5883	0.0003	0.0367	0.5798	down
	novel_circ_0038759	-3.4675	1.7337	-5.5883	0.0003	0.0367	0.5798	down
	novel_circ_0002798	-3.4663	1.7331	-5.6392	0.0003	0.0367	0.637	down
	novel_circ_0006443	-3.4663	1.7331	-5.6392	0.0003	0.0367	0.637	down
	hsa_circ_0013386	-3.4663	1.7331	-5.6392	0.0003	0.0367	0.637	down
	novel_circ_0027043	-3.4663	1.7331	-5.6392	0.0003	0.0367	0.637	down
	novel_circ_0006399	-3.4663	1.7331	-5.6392	0.0003	0.0367	0.637	down
	hsa_circ_0003555	-3.457	2.6108	-3.5696	0.0061	0.2599	-2.0419	down
	hsa_circ_0039927	3.4508	2.595	3.5692	0.0061	0.2599	-2.0424	up
	hsa_circ_0077426	-3.4498	2.7759	-3.3154	0.0091	0.347	-2.4161	down
	novel_circ_0033150	3.446	1.723	4.5123	0.0015	0.0678	-0.7326	up
	hsa_circ_0075878	-3.4415	2.8965	-3.0892	0.0131	0.4218	-2.7544	down
	novel_circ_0008553	3.4295	1.7148	5.1462	0.0006	0.0367	0.0649	up
	hsa_circ_0002463	3.4295	1.7148	5.1462	0.0006	0.0367	0.0649	up
	novel_circ_0002425	3.4295	1.7148	5.1462	0.0006	0.0367	0.0649	up
	novel_circ_0027911	-3.4283	1.7142	-5.1149	0.0006	0.0371	0.0271	down
	novel_circ_0020331	-3.425	1.7125	-5.2045	0.0006	0.0367	0.1347	down
	novel_circ_0041014	-3.4244	2.6676	-3.4022	0.0079	0.3187	-2.2875	down
	novel_circ_0034685	3.4224	1.7112	5.3924	0.0005	0.0367	0.3558	up
	novel_circ_0026047	3.4224	1.7112	5.3924	0.0005	0.0367	0.3558	up
	novel_circ_0007390	3.4224	1.7112	5.3924	0.0005	0.0367	0.3558	up
	hsa_circ_0002971	-3.4152	1.7076	-5.5856	0.0004	0.0367	0.5767	down
	hsa_circ_0083111	-3.4152	1.7076	-5.5856	0.0004	0.0367	0.5767	down
	novel_circ_0046330	3.4151	2.7451	3.2431	0.0102	0.3735	-2.5238	up
	hsa_circ_0005027	-3.4147	2.6628	-3.4207	0.0077	0.3125	-2.2602	down
	hsa_circ_0080797	-3.4067	3.2453	-2.6157	0.0282	0.5278	-3.4704	down
	hsa_circ_0006181	3.4049	2.6116	3.2645	0.0099	0.3666	-2.4918	up
	hsa_circ_0081896	-3.4029	2.7525	-3.2467	0.0102	0.3735	-2.5183	down
	novel_circ_0016574	-3.4024	3.0578	-2.8434	0.0195	0.4926	-3.1255	down
	novel_circ_0006585	-3.4022	1.7011	-4.9447	0.0008	0.0401	-0.1811	down
	hsa_circ_0040569	-3.4022	1.7011	-4.9447	0.0008	0.0401	-0.1811	down
	hsa_circ_0046974	-3.4022	1.7011	-4.9447	0.0008	0.0401	-0.1811	down
	novel_circ_0010120	-3.3989	1.6994	-5.1511	0.0006	0.0367	0.0708	down
	hsa_circ_0066367	-3.3948	1.6974	-5.2811	0.0005	0.0367	0.2256	down
	hsa_circ_0005666	-3.3903	1.6952	-5.4081	0.0004	0.0367	0.3739	down
	novel_circ_0023880	-3.3903	1.6952	-5.4081	0.0004	0.0367	0.3739	down
	hsa_circ_0030386	-3.3903	1.6952	-5.4081	0.0004	0.0367	0.3739	down
	novel_circ_0002366	-3.3903	1.6952	-5.4081	0.0004	0.0367	0.3739	down
	hsa_circ_0006126	-3.3894	1.6947	-4.3904	0.0018	0.0802	-0.8939	down
	hsa_circ_0007984	-3.3884	1.6942	-5.4979	0.0004	0.0367	0.4772	down
	novel_circ_0037350	3.3878	2.9544	2.9468	0.0165	0.462	-2.9691	up
	novel_circ_0033154	-3.3851	2.9471	-2.9184	0.0172	0.4685	-3.012	down
	novel_circ_0003845	3.384	1.692	5.0847	0.0007	0.0374	-0.0094	up
	novel_circ_0001817	3.3802	1.6901	5.1792	0.0006	0.0367	0.1045	up
	novel_circ_0038712	3.3802	1.6901	5.1792	0.0006	0.0367	0.1045	up
	novel_circ_0007958	3.3802	1.6901	5.1792	0.0006	0.0367	0.1045	up
	hsa_circ_0003534	3.3778	3.395	2.4273	0.0384	0.5513	-3.7543	up
	hsa_circ_0005287	-3.3741	2.5694	-3.498	0.0068	0.2858	-2.1465	down
	novel_circ_0049264	3.3714	1.6857	5.5642	0.0004	0.0367	0.5526	up
	novel_circ_0022098	3.3714	1.6857	5.5642	0.0004	0.0367	0.5526	up
	hsa_circ_0030571	3.3648	2.731	3.1176	0.0125	0.4181	-2.7117	up
	novel_circ_0047212	3.3633	3.2576	2.5519	0.0313	0.5313	-3.5668	up
	novel_circ_0029648	-3.3628	2.8093	-3.0729	0.0134	0.4244	-2.7789	down
	hsa_circ_0000339	-3.359	8.3439	-1.4998	0.1682	0.6969	-5.0597	stable
	novel_circ_0016618	3.3534	3.0889	2.7157	0.024	0.5278	-3.3189	up
	novel_circ_0029307	3.3479	2.8357	2.9302	0.0169	0.4685	-2.9942	up
	hsa_circ_0000862	-3.342	1.671	-5.492	0.0004	0.0367	0.4705	down
	novel_circ_0020825	-3.342	1.671	-5.492	0.0004	0.0367	0.4705	down
	novel_circ_0009347	-3.342	1.671	-5.492	0.0004	0.0367	0.4705	down
	novel_circ_0009307	-3.342	1.671	-5.492	0.0004	0.0367	0.4705	down
	hsa_circ_0062913	-3.342	1.671	-5.492	0.0004	0.0367	0.4705	down
	novel_circ_0032368	-3.342	1.671	-5.492	0.0004	0.0367	0.4705	down
	novel_circ_0040215	3.3327	2.7039	3.2185	0.0106	0.3834	-2.5605	up
	hsa_circ_0043812	-3.3319	2.5483	-3.489	0.0069	0.2889	-2.1598	down
	novel_circ_0012814	-3.3315	3.6038	-2.1722	0.0582	0.5851	-4.1334	stable
	hsa_circ_0059880	3.3294	1.6647	5.2035	0.0006	0.0367	0.1336	up
	hsa_circ_0029780	3.3294	1.6647	5.2035	0.0006	0.0367	0.1336	up
	hsa_circ_0050850	3.3294	1.6647	5.2035	0.0006	0.0367	0.1336	up
	hsa_circ_0001062	-3.3266	5.3591	-2.4345	0.0379	0.5509	-3.7435	down
	hsa_circ_0003536	3.3235	1.6618	5.3998	0.0004	0.0367	0.3644	up
	novel_circ_0040370	-3.318	1.659	-4.4964	0.0015	0.0691	-0.7535	down
	novel_circ_0031292	-3.3117	2.7837	-3.0761	0.0134	0.4244	-2.774	down
	novel_circ_0044181	-3.3047	1.6523	-4.9487	0.0008	0.0401	-0.1761	down
	novel_circ_0024989	-3.3029	1.6515	-5.0226	0.0007	0.0375	-0.0852	down
	novel_circ_0015373	3.3023	2.9116	2.8809	0.0183	0.4807	-3.0688	up
	novel_circ_0035148	-3.3007	1.6504	-5.0729	0.0007	0.0374	-0.0238	down
	novel_circ_0024461	-3.3007	1.6504	-5.0729	0.0007	0.0374	-0.0238	down
	hsa_circ_0060443	3.3007	2.5199	3.4567	0.0073	0.3019	-2.2071	up
	novel_circ_0040668	-3.2995	1.6497	-5.176	0.0006	0.0367	0.1007	down
	novel_circ_0043886	-3.2995	1.6497	-5.176	0.0006	0.0367	0.1007	down
	hsa_circ_0082083	-3.2995	1.6497	-5.176	0.0006	0.0367	0.1007	down
	novel_circ_0024238	-3.2995	1.6497	-5.176	0.0006	0.0367	0.1007	down
	novel_circ_0031918	-3.2995	1.6497	-5.176	0.0006	0.0367	0.1007	down
	hsa_circ_0006849	-3.2994	3.0063	-2.6504	0.0266	0.5278	-3.4178	down
	novel_circ_0033724	3.2984	3.1885	2.5281	0.0325	0.5332	-3.6026	up
	novel_circ_0025170	3.2984	2.5188	3.5042	0.0068	0.284	-2.1374	up
	hsa_circ_0005729	3.2982	6.6662	1.9157	0.0879	0.6237	-4.503	stable
	novel_circ_0009244	-3.2961	1.6481	-5.2781	0.0005	0.0367	0.2221	down
	novel_circ_0018400	-3.2961	1.6481	-5.2781	0.0005	0.0367	0.2221	down
	novel_circ_0042220	-3.2961	1.6481	-5.2781	0.0005	0.0367	0.2221	down
	hsa_circ_0035536	-3.2909	1.6455	-5.4576	0.0004	0.0367	0.431	down
	novel_circ_0031022	-3.2909	1.6455	-5.4576	0.0004	0.0367	0.431	down
	novel_circ_0010728	-3.2909	1.6455	-5.4576	0.0004	0.0367	0.431	down
	novel_circ_0013818	-3.2897	1.6449	-5.511	0.0004	0.0367	0.4922	down
	hsa_circ_0070304	-3.2897	1.6449	-5.511	0.0004	0.0367	0.4922	down
	hsa_circ_0058728	-3.2897	1.6449	-5.511	0.0004	0.0367	0.4922	down
	novel_circ_0010857	-3.2786	2.5947	-3.2922	0.0095	0.3539	-2.4506	down
	hsa_circ_0078223	-3.2759	2.689	-3.1216	0.0124	0.4181	-2.7056	down
	hsa_circ_0008140	-3.2687	2.9089	-2.7837	0.0214	0.5088	-3.2159	down
	novel_circ_0022263	3.2683	3.0909	2.5472	0.0315	0.5313	-3.5738	up
	novel_circ_0041001	3.2649	2.5021	3.4439	0.0074	0.3051	-2.2259	up
	hsa_circ_0001967	-3.2633	3.2223	-2.4514	0.0369	0.5509	-3.7181	down
	hsa_circ_0012378	-3.256	2.8037	-2.9177	0.0172	0.4685	-3.013	down
	novel_circ_0019162	-3.253	3.0531	-2.5778	0.03	0.5278	-3.5276	down
	novel_circ_0021827	-3.2523	2.5085	-3.3573	0.0085	0.3322	-2.354	down
	novel_circ_0036517	3.2489	2.494	3.3881	0.0081	0.3228	-2.3083	up
	novel_circ_0037625	3.2475	2.5329	3.3563	0.0085	0.3322	-2.3553	up
	hsa_circ_0003979	-3.2468	3.5173	-2.197	0.0559	0.5797	-4.0969	stable
	hsa_circ_0004966	3.24	2.7818	2.9522	0.0163	0.462	-2.961	up
	novel_circ_0044764	-3.2354	2.7456	-2.9433	0.0165	0.462	-2.9744	down
	hsa_circ_0061607	3.2343	2.8776	2.7993	0.0209	0.5088	-3.1924	up
	hsa_circ_0002805	-3.2309	3.3282	-2.3274	0.0452	0.5731	-3.9038	down
	novel_circ_0037022	3.2273	2.4833	3.2497	0.0101	0.3731	-2.5138	up
	hsa_circ_0019753	-3.2224	1.6112	-5.0397	0.0007	0.0375	-0.0642	down
	novel_circ_0018053	-3.2212	3.5331	-2.1602	0.0593	0.5851	-4.1511	stable
	novel_circ_0030896	-3.2182	1.6091	-5.1776	0.0006	0.0367	0.1026	down
	novel_circ_0008908	-3.2182	1.6091	-5.1776	0.0006	0.0367	0.1026	down
	novel_circ_0003426	3.2181	5.0983	2.6053	0.0287	0.5278	-3.4861	up
	novel_circ_0008544	-3.2154	2.9643	-2.6863	0.0251	0.5278	-3.3634	down
	novel_circ_0034690	3.2116	1.6058	4.8519	0.0009	0.043	-0.2966	up
	novel_circ_0045034	3.2116	1.6058	4.8519	0.0009	0.043	-0.2966	up
	novel_circ_0024824	3.2116	1.6058	4.8519	0.0009	0.043	-0.2966	up
	novel_circ_0045192	3.2116	1.6058	4.8519	0.0009	0.043	-0.2966	up
	novel_circ_0029904	3.2116	1.6058	4.8519	0.0009	0.043	-0.2966	up
	novel_circ_0007627	3.2116	1.6058	4.8519	0.0009	0.043	-0.2966	up
	novel_circ_0047545	-3.2077	2.5593	-3.1105	0.0126	0.4181	-2.7223	down
	novel_circ_0002319	3.2027	1.6013	5.2046	0.0006	0.0367	0.1349	up
	novel_circ_0021375	3.2027	1.6013	5.2046	0.0006	0.0367	0.1349	up
	novel_circ_0035439	3.2027	1.6013	5.2046	0.0006	0.0367	0.1349	up
	hsa_circ_0006806	3.1989	1.5994	5.3212	0.0005	0.0367	0.2727	up
	hsa_circ_0081423	3.1989	1.5994	5.3212	0.0005	0.0367	0.2727	up
	novel_circ_0031023	3.193	2.9388	2.6584	0.0263	0.5278	-3.4058	up
	hsa_circ_0064869	3.1859	4.4201	2.3183	0.0458	0.5758	-3.9173	up
	novel_circ_0023977	3.1847	2.6299	2.9969	0.0152	0.4526	-2.8935	up
	novel_circ_0037423	3.1836	2.5009	3.2008	0.0109	0.3911	-2.5869	up
	hsa_circ_0001446	-3.1823	2.8657	-2.6411	0.0271	0.5278	-3.4319	down
	novel_circ_0040071	3.1814	2.8949	2.7127	0.0241	0.5278	-3.3234	up
	novel_circ_0014727	3.1768	2.4976	3.312	0.0092	0.347	-2.4212	up
	hsa_circ_0004563	3.1759	2.4971	3.3274	0.0089	0.3436	-2.3983	up
	novel_circ_0034335	-3.1741	1.587	-5.131	0.0006	0.0371	0.0466	down
	novel_circ_0004242	3.1727	3.1137	2.4374	0.0377	0.5509	-3.7391	up
	novel_circ_0015947	-3.1719	1.5859	-5.1904	0.0006	0.0367	0.1178	down
	hsa_circ_0008361	-3.1719	1.5859	-5.1904	0.0006	0.0367	0.1178	down
	novel_circ_0002265	-3.1719	1.5859	-5.1904	0.0006	0.0367	0.1178	down
	novel_circ_0010975	-3.1719	1.5859	-5.1904	0.0006	0.0367	0.1178	down
	novel_circ_0048425	-3.1719	1.5859	-5.1904	0.0006	0.0367	0.1178	down
	hsa_circ_0075501	-3.1719	1.5859	-5.1904	0.0006	0.0367	0.1178	down
	hsa_circ_0083439	-3.1719	1.5859	-5.1904	0.0006	0.0367	0.1178	down
	novel_circ_0035158	-3.1703	2.8597	-2.6823	0.0253	0.5278	-3.3695	down
	hsa_circ_0005759	3.1701	3.0405	2.4375	0.0377	0.5509	-3.739	up
	hsa_circ_0018558	-3.1701	2.8596	-2.6417	0.027	0.5278	-3.431	down
	hsa_circ_0037173	-3.1688	3.011	-2.5459	0.0316	0.5313	-3.5758	down
	hsa_circ_0005081	3.1664	3.3939	2.1902	0.0565	0.5826	-4.1069	stable
	hsa_circ_0031624	-3.1655	1.5827	-5.433	0.0004	0.0367	0.4027	down
	novel_circ_0044043	-3.1655	1.5827	-5.433	0.0004	0.0367	0.4027	down
	novel_circ_0047098	-3.1498	2.5303	-3.1476	0.0119	0.4065	-2.6666	down
	novel_circ_0015600	-3.1498	2.4573	-3.1877	0.0112	0.3935	-2.6066	down
	hsa_circ_0042398	-3.1471	3.3209	-2.2236	0.0535	0.5776	-4.0578	stable
	novel_circ_0003415	3.1445	2.4418	3.1877	0.0112	0.3935	-2.6065	up
	hsa_circ_0007669	3.1415	3.2314	2.2027	0.0553	0.5787	-4.0886	stable
	novel_circ_0040606	3.1401	2.4792	3.1115	0.0126	0.4181	-2.7209	up
	novel_circ_0047483	-3.1327	1.5664	-4.762	0.0011	0.0482	-0.4101	down
	novel_circ_0011710	-3.1327	1.5664	-4.762	0.0011	0.0482	-0.4101	down
	novel_circ_0046737	3.1294	2.4738	3.1649	0.0116	0.4008	-2.6408	up
	novel_circ_0021548	-3.123	1.5615	-5.118	0.0006	0.0371	0.0308	down
	hsa_circ_0044959	-3.123	1.5615	-5.118	0.0006	0.0371	0.0308	down
	hsa_circ_0008427	-3.123	1.5615	-5.118	0.0006	0.0371	0.0308	down
	hsa_circ_0046215	-3.123	1.5615	-5.118	0.0006	0.0371	0.0308	down
	novel_circ_0004663	-3.123	1.5615	-5.118	0.0006	0.0371	0.0308	down
	novel_circ_0003256	-3.1229	2.4438	-3.2424	0.0102	0.3735	-2.5248	down
	novel_circ_0011219	-3.1227	2.7538	-2.8239	0.0201	0.4997	-3.1551	down
	novel_circ_0029157	3.1225	3.234	2.2548	0.0508	0.5776	-4.0116	stable
	novel_circ_0016859	-3.1212	2.9154	-2.5431	0.0318	0.532	-3.58	down
	hsa_circ_0006365	-3.1196	1.5598	-5.2305	0.0006	0.0367	0.1657	down
	novel_circ_0004303	-3.1196	1.5598	-5.2305	0.0006	0.0367	0.1657	down
	hsa_circ_0003719	-3.1196	1.5598	-5.2305	0.0006	0.0367	0.1657	down
	novel_circ_0018671	3.1191	2.5971	3.0298	0.0144	0.4441	-2.8438	up
	novel_circ_0015778	-3.118	2.4414	-3.3253	0.009	0.3438	-2.4013	down
	novel_circ_0007772	-3.1133	2.8312	-2.6778	0.0255	0.5278	-3.3764	down
	novel_circ_0015631	-3.1068	2.6044	-2.9513	0.0163	0.462	-2.9622	down
	novel_circ_0034107	-3.1067	2.5088	-3.0617	0.0137	0.429	-2.7957	down
	novel_circ_0045269	3.1057	2.4224	3.2727	0.0098	0.3636	-2.4796	up
	novel_circ_0016136	-3.1039	2.6798	-2.8388	0.0196	0.4926	-3.1325	down
	hsa_circ_0030034	-3.1026	2.5067	-3.1018	0.0128	0.4207	-2.7354	down
	novel_circ_0046541	-3.0999	2.7423	-2.7104	0.0242	0.5278	-3.327	down
	novel_circ_0028843	3.0998	2.5875	2.9655	0.016	0.4616	-2.9409	up
	novel_circ_0046059	-3.0996	2.5052	-2.8755	0.0185	0.4829	-3.0769	down
	hsa_circ_0030066	-3.0989	2.9042	-2.5831	0.0297	0.5278	-3.5196	down
	novel_circ_0043106	3.0983	2.8533	2.6387	0.0272	0.5278	-3.4355	up
	hsa_circ_0005794	-3.0965	2.9048	-2.5864	0.0296	0.5278	-3.5146	down
	hsa_circ_0002822	-3.0957	2.9855	-2.4679	0.0359	0.5496	-3.6933	down
	hsa_circ_0008478	3.0872	2.7687	2.5828	0.0298	0.5278	-3.52	up
	novel_circ_0023578	3.0809	2.578	2.9664	0.0159	0.4616	-2.9394	up
	hsa_circ_0002632	-3.0785	2.4216	-3.1654	0.0116	0.4008	-2.64	down
	novel_circ_0024984	3.0758	2.6172	2.9513	0.0163	0.462	-2.9623	up
	novel_circ_0038961	-3.0667	3.021	-2.3764	0.0417	0.567	-3.8306	down
	hsa_circ_0007637	3.0643	7.0916	1.6359	0.1366	0.6755	-4.8849	stable
	novel_circ_0007029	-3.0635	2.8063	-2.6588	0.0263	0.5278	-3.4051	down
	novel_circ_0023510	3.0616	2.8731	2.5457	0.0316	0.5313	-3.5761	up
	hsa_circ_0046123	-3.06	2.4123	-3.2376	0.0103	0.375	-2.532	down
	novel_circ_0000734	-3.0591	2.4119	-3.2534	0.0101	0.372	-2.5084	down
	novel_circ_0023636	-3.0528	3.0141	-2.4083	0.0396	0.5546	-3.7828	down
	novel_circ_0032013	3.0506	2.3949	3.0438	0.0141	0.4384	-2.8227	up
	novel_circ_0029917	-3.0498	2.4803	-3.0573	0.0138	0.43	-2.8024	down
	novel_circ_0044512	3.0453	2.7478	2.7034	0.0244	0.5278	-3.3376	up
	novel_circ_0011107	-3.0448	2.8772	-2.5416	0.0318	0.532	-3.5823	down
	hsa_circ_0069442	-3.0445	2.8788	-2.52	0.033	0.5386	-3.6148	down
	novel_circ_0021677	3.0438	2.7824	2.6012	0.0289	0.5278	-3.4923	up
	novel_circ_0011956	-3.0418	2.7955	-2.6323	0.0274	0.5278	-3.4453	down
	novel_circ_0043121	-3.0415	2.6964	-2.7353	0.0232	0.5266	-3.2893	down
	novel_circ_0040366	3.0414	2.3903	3.1543	0.0118	0.4045	-2.6566	up
	novel_circ_0019233	3.039	2.5571	2.7233	0.0237	0.5278	-3.3074	up
	novel_circ_0018011	3.0384	2.9057	2.4942	0.0344	0.5431	-3.6537	up
	hsa_circ_0050238	3.0374	2.7438	2.4888	0.0347	0.5438	-3.6618	up
	hsa_circ_0000156	-3.0315	2.3981	-3.019	0.0146	0.4497	-2.8601	down
	novel_circ_0048787	3.0302	1.5151	5.0462	0.0007	0.0375	-0.0562	up
	hsa_circ_0031044	3.0302	1.5151	5.0462	0.0007	0.0375	-0.0562	up
	hsa_circ_0081863	3.0302	1.5151	5.0462	0.0007	0.0375	-0.0562	up
	hsa_circ_0084501	3.0302	1.5151	5.0462	0.0007	0.0375	-0.0562	up
	hsa_circ_0079501	3.0302	1.5151	5.0462	0.0007	0.0375	-0.0562	up
	novel_circ_0002227	-3.0266	2.3956	-3.1142	0.0126	0.4181	-2.7168	down
	hsa_circ_0010439	3.0262	2.3827	2.9805	0.0156	0.4556	-2.9181	up
	novel_circ_0003669	3.0221	2.5486	2.9001	0.0177	0.473	-3.0398	up
	novel_circ_0026257	3.02	2.6718	2.632	0.0275	0.5278	-3.4457	up
	novel_circ_0035885	-3.0188	2.947	-2.3956	0.0404	0.5604	-3.8019	down
	novel_circ_0028526	3.0178	2.8953	2.4622	0.0362	0.5499	-3.7019	up
	novel_circ_0019470	-3.0175	2.8653	-2.4688	0.0359	0.5496	-3.692	down
	novel_circ_0043725	-3.0119	2.8797	-2.5044	0.0338	0.5411	-3.6384	down
	hsa_circ_0087601	-3.0114	3.3157	-2.0905	0.0664	0.5969	-4.2527	stable
	hsa_circ_0073505	-3.007	2.7781	-2.4877	0.0348	0.5438	-3.6636	down
	novel_circ_0040543	-3.0066	6.7385	-1.6979	0.124	0.6655	-4.8027	stable
	novel_circ_0008034	3.0058	2.5822	2.8944	0.0179	0.4739	-3.0483	up
	hsa_circ_0011008	-3.0039	3.0718	-2.2739	0.0493	0.5758	-3.9833	down
	hsa_circ_0003149	-3.0039	3.0718	-2.2739	0.0493	0.5758	-3.9833	down
	hsa_circ_0005492	-3.0039	1.502	-4.9138	0.0009	0.0412	-0.2194	down
	novel_circ_0035992	-3.0039	1.502	-4.9138	0.0009	0.0412	-0.2194	down
	novel_circ_0016851	-3.0039	1.502	-4.9138	0.0009	0.0412	-0.2194	down
	novel_circ_0015807	-3.0039	1.502	-4.9138	0.0009	0.0412	-0.2194	down
	novel_circ_0027676	3.0035	3.3523	2.0531	0.0705	0.6026	-4.3069	stable
	novel_circ_0005589	-3.0024	2.7558	-2.6074	0.0286	0.5278	-3.4829	down
	hsa_circ_0003723	2.9985	2.4084	3.0899	0.0131	0.4218	-2.7533	up
	hsa_circ_0027363	-2.9975	1.4988	-5.1461	0.0006	0.0367	0.0648	down
	novel_circ_0034290	-2.9975	1.4988	-5.1461	0.0006	0.0367	0.0648	down
	novel_circ_0032485	-2.9975	1.4988	-5.1461	0.0006	0.0367	0.0648	down
	novel_circ_0002957	-2.9975	1.4988	-5.1461	0.0006	0.0367	0.0648	down
	novel_circ_0041614	-2.9975	1.4988	-5.1461	0.0006	0.0367	0.0648	down
	hsa_circ_0065265	-2.9975	1.4988	-5.1461	0.0006	0.0367	0.0648	down
	novel_circ_0004496	-2.9975	1.4988	-5.1461	0.0006	0.0367	0.0648	down
	novel_circ_0026252	-2.9975	1.4988	-5.1461	0.0006	0.0367	0.0648	down
	novel_circ_0021115	-2.9953	1.4977	-5.2149	0.0006	0.0367	0.1472	down
	novel_circ_0044251	-2.9953	1.4977	-5.2149	0.0006	0.0367	0.1472	down
	novel_circ_0000136	-2.9953	1.4977	-5.2149	0.0006	0.0367	0.1472	down
	hsa_circ_0066822	-2.9953	1.4977	-5.2149	0.0006	0.0367	0.1472	down
	hsa_circ_0079811	-2.9953	1.4977	-5.2149	0.0006	0.0367	0.1472	down
	novel_circ_0041410	-2.9953	1.4977	-5.2149	0.0006	0.0367	0.1472	down
	novel_circ_0037922	2.9938	2.4061	3.1592	0.0117	0.4034	-2.6493	up
	novel_circ_0026039	-2.9892	2.377	-3.2052	0.0109	0.3894	-2.5803	down
	novel_circ_0045635	-2.9784	2.7438	-2.5569	0.031	0.5313	-3.5592	down
	novel_circ_0045112	2.977	2.6933	2.5478	0.0315	0.5313	-3.5729	up
	novel_circ_0011085	-2.9769	2.6641	-2.7284	0.0235	0.5275	-3.2997	down
	hsa_circ_0008078	2.9725	3.9103	2.5541	0.0312	0.5313	-3.5634	up
	novel_circ_0018344	-2.966	2.4384	-3.0164	0.0147	0.4505	-2.864	down
	hsa_circ_0026310	-2.9659	2.3653	-3.0811	0.0132	0.4244	-2.7665	down
	novel_circ_0032762	2.9655	2.5203	2.9205	0.0172	0.4685	-3.0089	up
	hsa_circ_0087255	-2.9646	3.0729	-2.244	0.0517	0.5776	-4.0276	stable
	novel_circ_0042648	2.9644	2.3914	3.1088	0.0127	0.4182	-2.7249	up
	novel_circ_0014687	-2.9631	2.3639	-3.1154	0.0125	0.4181	-2.715	down
	novel_circ_0022334	-2.9626	2.7359	-2.5708	0.0303	0.5278	-3.5382	down
	novel_circ_0014664	-2.9622	2.3635	-2.8726	0.0186	0.4833	-3.0814	down
	novel_circ_0007804	-2.9613	2.363	-3.1313	0.0122	0.414	-2.6911	down
	novel_circ_0046905	-2.9597	2.6555	-2.6615	0.0262	0.5278	-3.4011	down
	novel_circ_0012553	2.9588	2.3886	2.9457	0.0165	0.462	-2.9708	up
	hsa_circ_0078364	-2.9556	2.6535	-2.7006	0.0246	0.5278	-3.3419	down
	novel_circ_0001692	-2.9542	2.5281	-2.8292	0.0199	0.4973	-3.147	down
	hsa_circ_0035811	-2.9527	2.5274	-2.8505	0.0192	0.4896	-3.1148	down
	novel_circ_0044036	2.9524	2.7013	2.5346	0.0322	0.5332	-3.5929	up
	hsa_circ_0003319	2.9508	2.513	2.4333	0.038	0.5512	-3.7453	up
	hsa_circ_0001991	-2.9503	2.6676	-2.4176	0.039	0.5519	-3.7688	down
	hsa_circ_0058456	2.9498	2.7001	2.5689	0.0304	0.5278	-3.5411	up
	hsa_circ_0002874	-2.9474	2.7483	-2.4287	0.0383	0.5513	-3.7522	down
	hsa_circ_0077091	-2.946	2.7476	-2.4481	0.0371	0.5509	-3.723	down
	novel_circ_0025204	-2.9456	2.4282	-3.03	0.0144	0.4441	-2.8435	down
	novel_circ_0000354	2.9412	2.3402	3.072	0.0134	0.4244	-2.7802	up
	hsa_circ_0059934	-2.9401	2.8966	-2.3224	0.0455	0.5758	-3.9112	down
	novel_circ_0015483	2.9391	2.3392	3.092	0.013	0.4218	-2.7501	up
	hsa_circ_0077394	2.9391	2.3392	3.092	0.013	0.4218	-2.7501	up
	hsa_circ_0017829	2.9377	2.5064	2.8522	0.0192	0.4896	-3.1121	up
	novel_circ_0020720	-2.9374	2.9564	-2.2527	0.051	0.5776	-4.0147	stable
	hsa_circ_0002271	-2.9368	2.3508	-3.1541	0.0118	0.4045	-2.6569	down
	novel_circ_0048938	2.9351	2.6294	2.5955	0.0291	0.5278	-3.5009	up
	hsa_circ_0046733	2.9344	2.3368	3.1648	0.0116	0.4008	-2.6408	up
	novel_circ_0010063	2.934	2.8535	2.401	0.0401	0.5596	-3.7938	up
	novel_circ_0029769	2.9312	2.9388	2.2994	0.0473	0.5758	-3.9455	up
	novel_circ_0010713	-2.9304	2.8218	-2.4478	0.0371	0.5509	-3.7236	down
	novel_circ_0039492	-2.9267	2.639	-2.6734	0.0257	0.5278	-3.383	down
	hsa_circ_0059283	-2.9262	2.6388	-2.6784	0.0255	0.5278	-3.3755	down
	novel_circ_0045578	2.9213	2.9339	2.2627	0.0502	0.5758	-3.9999	stable
	hsa_circ_0005810	-2.9198	2.511	-2.8446	0.0194	0.4926	-3.1237	down
	novel_circ_0044839	-2.9184	2.6349	-2.6586	0.0263	0.5278	-3.4054	down
	hsa_circ_0001208	2.9171	5.7559	1.9628	0.0816	0.6186	-4.4363	stable
	novel_circ_0013101	2.9145	2.5366	2.7169	0.0239	0.5278	-3.3171	up
	novel_circ_0036514	2.9123	4.7648	2.3616	0.0427	0.5689	-3.8528	up
	novel_circ_0029964	-2.9113	2.5067	-2.7525	0.0226	0.5193	-3.2633	down
	hsa_circ_0052048	-2.9109	2.73	-2.5277	0.0326	0.5332	-3.6032	down
	novel_circ_0048834	-2.9106	2.631	-2.6329	0.0274	0.5278	-3.4442	down
	hsa_circ_0028469	2.9103	2.5345	2.7522	0.0226	0.5193	-3.2637	up
	novel_circ_0041121	-2.9096	2.5058	-2.7668	0.022	0.5172	-3.2415	down
	novel_circ_0011632	2.9066	2.91	2.1765	0.0578	0.5836	-4.1272	stable
	novel_circ_0017438	-2.9028	2.5025	-2.8384	0.0196	0.4926	-3.1331	down
	novel_circ_0045611	-2.9028	2.5025	-2.8384	0.0196	0.4926	-3.1331	down
	novel_circ_0042789	-2.8999	2.8065	-2.4152	0.0391	0.5521	-3.7724	down
	novel_circ_0005635	2.8988	2.3586	3.0027	0.015	0.4526	-2.8847	up
	novel_circ_0017291	-2.8984	2.3315	-2.999	0.0151	0.4526	-2.8903	down
	novel_circ_0027788	2.8968	2.8024	2.3888	0.0409	0.5604	-3.812	up
	hsa_circ_0062713	2.8948	2.317	2.9124	0.0174	0.4685	-3.0212	up
	hsa_circ_0035265	2.8948	2.6092	2.6518	0.0266	0.5278	-3.4156	up
	hsa_circ_0017264	2.8947	2.7078	2.5483	0.0315	0.5313	-3.5722	up
	novel_circ_0008634	-2.8932	2.329	-3.0719	0.0134	0.4244	-2.7804	down
	hsa_circ_0085688	-2.8918	2.4013	-2.9129	0.0174	0.4685	-3.0203	down
	novel_circ_0027271	-2.8911	2.3279	-3.0952	0.013	0.4218	-2.7453	down
	hsa_circ_0081749	-2.8903	2.6376	-2.6346	0.0273	0.5278	-3.4418	down
	novel_circ_0007960	2.8901	3.1886	2.0398	0.0721	0.6055	-4.3261	stable
	novel_circ_0018226	-2.8898	2.3273	-3.1131	0.0126	0.4181	-2.7184	down
	hsa_circ_0021706	-2.8883	2.3995	-2.9443	0.0165	0.462	-2.9728	down
	novel_circ_0034899	2.8847	2.7465	2.4443	0.0373	0.5509	-3.7289	up
	novel_circ_0034100	-2.8822	3.2511	-1.9682	0.0809	0.6183	-4.4287	stable
	novel_circ_0013512	-2.8809	2.6161	-2.6141	0.0283	0.5278	-3.4728	down
	novel_circ_0044809	-2.8801	2.5679	-2.6398	0.0271	0.5278	-3.4339	down
	novel_circ_0010365	2.8797	2.4884	2.7895	0.0212	0.5088	-3.2072	up
	novel_circ_0001665	-2.8766	2.5662	-2.6632	0.0261	0.5278	-3.3985	down
	novel_circ_0031246	-2.8706	2.4863	-2.6263	0.0277	0.5278	-3.4543	down
	novel_circ_0031075	2.8704	2.3444	2.9868	0.0154	0.4531	-2.9086	up
	novel_circ_0026205	2.8658	3.0435	2.0838	0.0671	0.5973	-4.2625	stable
	novel_circ_0002855	-2.8638	2.3873	-2.9617	0.0161	0.462	-2.9465	down
	hsa_circ_0036471	2.8611	2.817	2.2911	0.0479	0.5758	-3.9578	up
	novel_circ_0030795	-2.8607	2.685	-2.2996	0.0473	0.5758	-3.9452	down
	novel_circ_0001905	-2.8589	2.6052	-2.5154	0.0332	0.5401	-3.6218	down
	hsa_circ_0003770	-2.8582	5.0562	-2.176	0.0578	0.5836	-4.1279	stable
	novel_circ_0001479	-2.8579	2.6046	-2.5291	0.0325	0.5332	-3.6011	down
	hsa_circ_0030586	2.8565	5.4383	2.0267	0.0736	0.6066	-4.3449	stable
	hsa_circ_0011032	2.8556	2.4764	2.7931	0.0211	0.5088	-3.2017	up
	novel_circ_0032926	-2.8541	3.6642	-2.6371	0.0272	0.5278	-3.438	down
	hsa_circ_0005490	2.8533	2.2962	3.0937	0.013	0.4218	-2.7476	up
	novel_circ_0049225	-2.8528	2.864	-2.2574	0.0506	0.5773	-4.0078	stable
	hsa_circ_0045038	2.8509	2.8822	2.2113	0.0546	0.5776	-4.0759	stable
	hsa_circ_0038725	-2.8508	2.9131	-2.2477	0.0514	0.5776	-4.0221	stable
	novel_circ_0045781	-2.8499	2.476	-2.7937	0.0211	0.5088	-3.2008	down
	novel_circ_0039144	2.8489	2.5038	2.7189	0.0238	0.5278	-3.3142	up
	novel_circ_0032978	2.8466	2.3325	2.8955	0.0179	0.4739	-3.0467	up
	novel_circ_0013898	2.8466	2.6281	2.426	0.0385	0.5513	-3.7563	up
	novel_circ_0019536	2.8462	5.7558	1.8678	0.0949	0.6357	-4.5702	stable
	novel_circ_0020075	2.8446	2.627	2.4707	0.0357	0.5496	-3.6891	up
	novel_circ_0038918	-2.8422	3.4959	-2.6866	0.0251	0.5278	-3.3631	down
	novel_circ_0038102	2.8409	2.4998	2.5839	0.0297	0.5278	-3.5184	up
	novel_circ_0046225	-2.8389	2.7742	-2.2992	0.0473	0.5758	-3.9457	down
	novel_circ_0030106	2.8388	2.457	2.7544	0.0225	0.5193	-3.2603	up
	novel_circ_0007127	2.8386	3.3413	1.8701	0.0946	0.6356	-4.567	stable
	hsa_circ_0006621	-2.8368	3.2147	-1.9136	0.0882	0.6245	-4.506	stable
	novel_circ_0030810	2.836	2.4556	2.7883	0.0213	0.5088	-3.209	up
	novel_circ_0013809	-2.8343	2.3726	-2.9449	0.0165	0.462	-2.9719	down
	novel_circ_0013993	-2.833	2.5444	-2.5957	0.0291	0.5278	-3.5005	down
	novel_circ_0024037	2.8324	2.7203	2.3711	0.0421	0.567	-3.8385	up
	novel_circ_0047480	-2.831	2.7721	-2.3499	0.0435	0.573	-3.8702	down
	hsa_circ_0004596	-2.8305	6.7021	-1.5848	0.1478	0.6814	-4.9516	stable
	novel_circ_0024030	-2.8293	2.5426	-2.6235	0.0278	0.5278	-3.4586	down
	hsa_circ_0007990	-2.829	6.358	-1.6891	0.1258	0.6676	-4.8145	stable
	novel_circ_0021607	-2.8274	1.4137	-5.0164	0.0007	0.0375	-0.0927	down
	hsa_circ_0042419	-2.8274	1.4137	-5.0164	0.0007	0.0375	-0.0927	down
	novel_circ_0000624	-2.8274	1.4137	-5.0164	0.0007	0.0375	-0.0927	down
	novel_circ_0014691	-2.8274	1.4137	-5.0164	0.0007	0.0375	-0.0927	down
	novel_circ_0043687	-2.826	2.4641	-2.7204	0.0238	0.5278	-3.3118	down
	novel_circ_0046381	-2.8252	2.5883	-2.5981	0.029	0.5278	-3.497	down
	novel_circ_0012250	2.8246	2.6728	2.4933	0.0344	0.5433	-3.655	up
	novel_circ_0019821	-2.8241	2.7668	-2.332	0.0448	0.573	-3.8969	down
	novel_circ_0037602	2.8236	2.4911	2.7337	0.0233	0.5266	-3.2916	up
	hsa_circ_0013400	-2.8222	2.3665	-2.8564	0.019	0.489	-3.1058	down
	novel_circ_0045268	-2.8219	2.3664	-2.8679	0.0187	0.4859	-3.0884	down
	novel_circ_0028558	-2.821	2.4616	-2.7686	0.022	0.5167	-3.2388	down
	hsa_circ_0006201	2.8201	2.2797	2.8921	0.018	0.4739	-3.0518	up
	novel_circ_0035966	2.816	3.1868	2.8169	0.0203	0.5035	-3.1657	up
	novel_circ_0047650	-2.8155	2.2901	-2.9586	0.0161	0.462	-2.9513	down
	hsa_circ_0054077	-2.8133	2.289	-2.9909	0.0153	0.4526	-2.9025	down
	novel_circ_0016057	-2.8132	2.2889	-2.9903	0.0153	0.4526	-2.9034	down
	hsa_circ_0060144	-2.8132	2.2889	-2.9903	0.0153	0.4526	-2.9034	down
	novel_circ_0006002	-2.8132	2.2889	-2.9903	0.0153	0.4526	-2.9034	down
	novel_circ_0008622	-2.8132	2.2889	-2.9903	0.0153	0.4526	-2.9034	down
	novel_circ_0044418	2.8128	4.8925	2.1178	0.0635	0.5904	-4.2131	stable
	novel_circ_0001661	-2.8127	2.2887	-2.9982	0.0151	0.4526	-2.8915	down
	novel_circ_0040463	2.8124	2.3154	3.0055	0.015	0.4526	-2.8805	up
	hsa_circ_0047499	2.8124	2.3154	3.0055	0.015	0.4526	-2.8805	up
	hsa_circ_0016353	2.8115	2.2753	2.9898	0.0153	0.4526	-2.9041	up
	hsa_circ_0007392	2.8115	3.0259	2.0966	0.0657	0.5966	-4.2439	stable
	novel_circ_0030541	-2.8085	2.5967	-2.5619	0.0308	0.5307	-3.5516	down
	novel_circ_0047066	2.8078	2.2735	3.0361	0.0142	0.4417	-2.8344	up
	hsa_circ_0033426	-2.8048	3.1676	-1.9626	0.0816	0.6186	-4.4365	stable
	novel_circ_0044131	-2.7985	3.1466	-1.9819	0.0791	0.6163	-4.4091	stable
	hsa_circ_0008151	2.7984	7.2279	1.4206	0.1894	0.7032	-5.1574	stable
	novel_circ_0026397	-2.7984	2.7558	-2.2764	0.0491	0.5758	-3.9796	down
	novel_circ_0021481	-2.7972	2.4497	-2.6788	0.0254	0.5278	-3.3748	down
	novel_circ_0010389	-2.7968	2.5741	-2.5485	0.0315	0.5313	-3.5719	down
	hsa_circ_0024824	-2.7957	2.6724	-2.449	0.037	0.5509	-3.7217	down
	hsa_circ_0074806	-2.7931	2.8231	-2.2214	0.0537	0.5776	-4.0611	stable
	novel_circ_0040182	-2.793	2.2788	-2.8725	0.0186	0.4833	-3.0815	down
	novel_circ_0006856	2.7917	2.869	2.1836	0.0571	0.5836	-4.1167	stable
	hsa_circ_0003261	-2.7914	5.0948	-2.1285	0.0624	0.5892	-4.1974	stable
	novel_circ_0039189	-2.791	2.4465	-2.7327	0.0233	0.5266	-3.2932	down
	hsa_circ_0070257	-2.791	2.4465	-2.7327	0.0233	0.5266	-3.2932	down
	novel_circ_0044657	2.7907	2.8521	2.2261	0.0533	0.5776	-4.054	stable
	novel_circ_0008542	-2.7893	2.7512	-2.2778	0.049	0.5758	-3.9776	down
	hsa_circ_0073057	-2.7884	3.1069	-2.0087	0.0758	0.609	-4.3708	stable
	hsa_circ_0003247	2.7862	7.3523	1.3889	0.1985	0.7056	-5.1956	stable
	novel_circ_0015092	2.7846	2.3015	2.7926	0.0211	0.5088	-3.2024	up
	novel_circ_0034531	-2.784	2.7658	-2.286	0.0483	0.5758	-3.9653	down
	hsa_circ_0091124	2.7819	2.5957	2.5083	0.0336	0.5401	-3.6326	up
	hsa_circ_0030541	2.7815	2.7772	2.3101	0.0465	0.5758	-3.9295	up
	novel_circ_0003941	2.7789	2.4688	2.6712	0.0258	0.5278	-3.3864	up
	novel_circ_0028452	2.7789	2.4688	2.6712	0.0258	0.5278	-3.3864	up
	novel_circ_0013162	-2.7742	2.8923	-2.102	0.0652	0.5948	-4.236	stable
	novel_circ_0031908	-2.7731	2.5144	-2.6166	0.0282	0.5278	-3.4689	down
	novel_circ_0016589	2.7717	3.3348	2.7109	0.0241	0.5278	-3.3262	up
	hsa_circ_0063623	2.7713	2.5475	2.4996	0.0341	0.5411	-3.6455	up
	novel_circ_0039220	-2.7713	2.5613	-2.4999	0.0341	0.5411	-3.6452	down
	novel_circ_0040734	-2.7692	2.6392	-2.4427	0.0374	0.5509	-3.7311	down
	novel_circ_0043980	2.7682	2.2933	2.9323	0.0168	0.468	-2.9909	up
	hsa_circ_0004343	-2.7682	2.8107	-2.1632	0.059	0.5851	-4.1466	stable
	novel_circ_0023586	-2.7669	2.5759	-2.4669	0.036	0.5496	-3.6948	down
	hsa_circ_0004406	-2.7666	2.559	-2.5335	0.0323	0.5332	-3.5944	down
	hsa_circ_0029810	-2.7658	2.5586	-2.5425	0.0318	0.532	-3.5809	down
	novel_circ_0023620	-2.7654	2.991	-2.0492	0.071	0.6034	-4.3125	stable
	hsa_circ_0001096	-2.7649	2.7562	-2.2408	0.052	0.5776	-4.0323	stable
	hsa_circ_0004520	2.7628	2.8369	2.2032	0.0553	0.5787	-4.0878	stable
	novel_circ_0019156	-2.7616	2.7546	-2.272	0.0494	0.5758	-3.9862	down
	hsa_circ_0004314	-2.7601	5.5659	-1.9078	0.089	0.6268	-4.5141	stable
	novel_circ_0036907	-2.7581	2.6536	-2.3427	0.0441	0.573	-3.881	down
	novel_circ_0038221	-2.7579	2.6335	-2.3352	0.0446	0.573	-3.8921	down
	novel_circ_0029180	2.755	2.4261	2.7168	0.0239	0.5278	-3.3173	up
	hsa_circ_0052568	-2.7546	2.5697	-2.4655	0.036	0.5496	-3.6969	down
	novel_circ_0024392	2.7537	2.681	2.1792	0.0575	0.5836	-4.1231	stable
	hsa_circ_0008000	2.7525	2.6804	2.3599	0.0428	0.5692	-3.8553	up
	hsa_circ_0070200	-2.7519	3.0513	-1.9382	0.0848	0.6209	-4.4712	stable
	novel_circ_0017565	2.7506	2.7875	2.2023	0.0554	0.5787	-4.0892	stable
	novel_circ_0019431	-2.7492	2.6292	-2.4099	0.0395	0.5542	-3.7804	down
	novel_circ_0028630	2.7488	2.9956	2.053	0.0705	0.6026	-4.307	stable
	novel_circ_0015106	-2.7479	2.6285	-2.4183	0.0389	0.5519	-3.7679	down
	novel_circ_0040214	-2.7477	2.9644	-2.077	0.0679	0.5997	-4.2723	stable
	novel_circ_0007148	-2.7465	3.0663	-1.9958	0.0773	0.6123	-4.3892	stable
	novel_circ_0014788	-2.7448	6.0342	-1.6791	0.1277	0.6694	-4.8278	stable
	novel_circ_0036855	-2.7442	2.4232	-2.655	0.0264	0.5278	-3.4109	down
	hsa_circ_0000560	-2.7441	3.1518	-1.9234	0.0869	0.6226	-4.4922	stable
	novel_circ_0026049	-2.7393	2.7244	-2.2974	0.0474	0.5758	-3.9485	down
	novel_circ_0034500	-2.7383	2.7239	-2.2207	0.0537	0.5776	-4.062	stable
	hsa_circ_0015404	-2.7357	2.3232	-2.8515	0.0192	0.4896	-3.1132	down
	hsa_circ_0002606	-2.7349	2.3229	-2.8598	0.0189	0.489	-3.1006	down
	novel_circ_0015254	2.7343	2.6276	2.3375	0.0444	0.573	-3.8888	up
	hsa_circ_0018555	2.7321	2.6265	2.3403	0.0442	0.573	-3.8846	up
	hsa_circ_0064112	2.7315	2.4451	2.5789	0.0299	0.5278	-3.5259	up
	novel_circ_0006173	2.731	2.4141	2.6517	0.0266	0.5278	-3.4159	up
	novel_circ_0023833	-2.7308	2.2478	-2.9417	0.0166	0.462	-2.9768	down
	hsa_circ_0058490	-2.7308	2.2478	-2.9417	0.0166	0.462	-2.9768	down
	novel_circ_0019700	-2.7301	2.5408	-2.4661	0.036	0.5496	-3.6961	down
	novel_circ_0039618	-2.7297	2.4159	-2.6049	0.0287	0.5278	-3.4867	down
	hsa_circ_0071030	-2.728	2.7187	-2.3045	0.0469	0.5758	-3.9379	down
	novel_circ_0030612	-2.7275	2.9057	-2.0249	0.0738	0.6066	-4.3476	stable
	novel_circ_0008835	2.7271	2.2727	2.7737	0.0218	0.5134	-3.2311	up
	novel_circ_0019088	-2.7263	2.6377	-2.3916	0.0407	0.5604	-3.8078	down
	novel_circ_0032760	-2.7263	2.4142	-2.6427	0.027	0.5278	-3.4295	down
	hsa_circ_0001809	-2.7253	2.5383	-2.512	0.0334	0.5401	-3.6269	down
	hsa_circ_0033180	2.7242	2.4414	2.6451	0.0269	0.5278	-3.4258	up
	novel_circ_0032046	-2.721	2.7153	-2.248	0.0514	0.5776	-4.0218	stable
	hsa_circ_0007238	-2.7177	2.7965	-2.1872	0.0568	0.5831	-4.1114	stable
	hsa_circ_0086306	-2.7155	2.7125	-2.2921	0.0479	0.5758	-3.9564	down
	novel_circ_0026216	2.7146	2.5191	2.4813	0.0351	0.547	-3.6731	up
	novel_circ_0033279	-2.7139	2.2393	-2.9122	0.0174	0.4685	-3.0213	down
	novel_circ_0021374	-2.7139	2.2393	-2.9122	0.0174	0.4685	-3.0213	down
	novel_circ_0021627	2.7137	2.6173	2.2073	0.0549	0.5787	-4.0819	stable
	novel_circ_0023685	-2.7133	2.239	-2.9195	0.0172	0.4685	-3.0104	down
	novel_circ_0034128	-2.7128	2.2387	-2.923	0.0171	0.4685	-3.0051	down
	hsa_circ_0030207	-2.7128	2.2387	-2.923	0.0171	0.4685	-3.0051	down
	novel_circ_0032520	2.7076	3.3116	1.9594	0.082	0.6189	-4.4411	stable
	novel_circ_0016612	-2.7056	4.3323	-2.3291	0.045	0.573	-3.9012	down
	novel_circ_0004941	2.7048	2.222	2.8583	0.019	0.489	-3.103	up
	novel_circ_0005545	-2.7032	2.7064	-2.2465	0.0515	0.5776	-4.0239	stable
	novel_circ_0010871	2.7017	2.26	2.7501	0.0226	0.5201	-3.2669	up
	novel_circ_0042654	2.6995	2.5545	2.4462	0.0372	0.5509	-3.7259	up
	hsa_circ_0007445	2.6976	2.3864	2.5686	0.0305	0.5278	-3.5416	up
	hsa_circ_0037157	2.6976	2.3864	2.5686	0.0305	0.5278	-3.5416	up
	hsa_circ_0006635	-2.6964	2.5239	-2.4878	0.0348	0.5438	-3.6634	down
	hsa_circ_0060233	-2.6963	2.6227	-2.3588	0.0429	0.5692	-3.8569	down
	novel_circ_0001349	-2.6959	2.5236	-2.4925	0.0345	0.5433	-3.6562	down
	hsa_circ_0024558	-2.6938	2.3023	-2.7638	0.0221	0.5189	-3.2461	down
	hsa_circ_0008092	-2.6932	4.6164	-2.1532	0.06	0.5851	-4.1613	stable
	novel_circ_0002655	2.6921	2.6883	2.2694	0.0496	0.5758	-3.99	up
	novel_circ_0023285	-2.6866	2.5357	-2.3961	0.0404	0.5604	-3.8011	down
	hsa_circ_0070630	2.6853	2.3802	2.6689	0.0259	0.5278	-3.3899	up
	novel_circ_0035760	2.684	2.3796	2.682	0.0253	0.5278	-3.3701	up
	novel_circ_0019996	2.684	2.3796	2.682	0.0253	0.5278	-3.3701	up
	hsa_circ_0002452	2.684	2.3796	2.682	0.0253	0.5278	-3.3701	up
	hsa_circ_0065394	2.683	2.9627	1.9717	0.0804	0.6172	-4.4236	stable
	hsa_circ_0038138	2.6743	2.3857	2.643	0.027	0.5278	-3.4291	up
	hsa_circ_0069979	2.673	2.3851	2.6558	0.0264	0.5278	-3.4097	up
	hsa_circ_0072787	2.6696	2.639	2.2998	0.0472	0.5758	-3.9448	up
	novel_circ_0030830	-2.6695	2.3858	-2.6346	0.0273	0.5278	-3.4417	down
	hsa_circ_0036710	-2.6693	2.4626	-2.4741	0.0355	0.5489	-3.684	down
	hsa_circ_0030296	-2.6684	2.3852	-2.577	0.03	0.5278	-3.5288	down
	novel_circ_0020578	2.6682	2.4959	2.2824	0.0486	0.5758	-3.9707	up
	novel_circ_0041406	-2.6656	2.3838	-2.6013	0.0289	0.5278	-3.4921	down
	novel_circ_0040502	-2.6618	2.4588	-2.532	0.0323	0.5332	-3.5967	down
	novel_circ_0003852	2.6594	2.5901	2.2397	0.0521	0.5776	-4.034	stable
	novel_circ_0029924	-2.6578	2.2843	-2.7558	0.0224	0.5193	-3.2582	down
	novel_circ_0031392	-2.6568	2.685	-2.1515	0.0601	0.5851	-4.1638	stable
	novel_circ_0031370	-2.6546	2.2827	-2.6319	0.0275	0.5278	-3.4458	down
	hsa_circ_0053082	-2.654	3.1581	-1.7521	0.114	0.6569	-4.7297	stable
	hsa_circ_0004623	-2.6528	2.4543	-2.4397	0.0376	0.5509	-3.7357	down
	hsa_circ_0021340	-2.6525	3.9419	-2.2803	0.0488	0.5758	-3.9738	down
	hsa_circ_0006416	-2.6521	2.2814	-2.6365	0.0273	0.5278	-3.4388	down
	hsa_circ_0032446	2.6499	2.8642	2.0286	0.0734	0.6066	-4.3422	stable
	novel_circ_0045196	-2.6489	2.6792	-2.2157	0.0542	0.5776	-4.0694	stable
	novel_circ_0016496	-2.6477	2.6786	-2.2248	0.0534	0.5776	-4.056	stable
	hsa_circ_0007465	-2.6464	2.4989	-2.4217	0.0387	0.5519	-3.7627	down
	hsa_circ_0004298	-2.6461	2.5976	-2.3117	0.0463	0.5758	-3.9272	down
	hsa_circ_0019737	2.646	2.5481	2.2812	0.0487	0.5758	-3.9725	up
	novel_circ_0001918	-2.6456	2.3738	-2.566	0.0306	0.5289	-3.5455	down
	novel_circ_0038184	-2.6453	2.9575	-1.8973	0.0906	0.6291	-4.5289	stable
	hsa_circ_0080854	-2.6446	2.3734	-2.5818	0.0298	0.5278	-3.5216	down
	novel_circ_0010234	-2.6446	2.7489	-2.1541	0.0599	0.5851	-4.1599	stable
	novel_circ_0014028	-2.6446	2.7489	-2.1541	0.0599	0.5851	-4.1599	stable
	novel_circ_0035002	-2.6441	2.2044	-2.7457	0.0228	0.522	-3.2736	down
	novel_circ_0037621	-2.644	2.373	-2.5869	0.0296	0.5278	-3.5138	down
	novel_circ_0000051	2.6439	2.4838	2.4425	0.0374	0.5509	-3.7315	up
	novel_circ_0023198	2.6438	2.5823	2.3328	0.0448	0.573	-3.8957	up
	novel_circ_0002989	2.6435	2.4011	2.5721	0.0303	0.5278	-3.5363	up
	novel_circ_0016729	2.6435	2.3593	2.5845	0.0297	0.5278	-3.5175	up
	novel_circ_0002205	-2.6427	2.3724	-2.5959	0.0291	0.5278	-3.5002	down
	novel_circ_0033680	2.6423	2.4004	2.5841	0.0297	0.5278	-3.5181	up
	novel_circ_0031230	2.6422	2.4829	2.4575	0.0365	0.5509	-3.709	up
	hsa_circ_0031563	-2.64	2.3711	-2.6183	0.0281	0.5278	-3.4665	down
	hsa_circ_0025835	2.6398	2.3575	2.6174	0.0281	0.5278	-3.4678	up
	novel_circ_0013047	2.6398	2.3575	2.6174	0.0281	0.5278	-3.4678	up
	novel_circ_0009901	2.6393	2.3572	2.6223	0.0279	0.5278	-3.4603	up
	hsa_circ_0073161	-2.6393	2.3707	-2.6251	0.0278	0.5278	-3.4561	down
	hsa_circ_0028417	2.6372	2.3672	2.5351	0.0322	0.5332	-3.592	up
	hsa_circ_0006430	2.6331	2.6705	2.2116	0.0546	0.5776	-4.0755	stable
	novel_circ_0000796	2.6306	2.6194	2.2578	0.0506	0.5773	-4.0072	stable
	novel_circ_0023306	-2.6304	2.5898	-2.2773	0.049	0.5758	-3.9783	down
	novel_circ_0038555	-2.6293	2.3657	-2.4615	0.0363	0.5499	-3.7029	down
	novel_circ_0019981	-2.6264	2.5878	-2.3084	0.0466	0.5758	-3.9321	down
	hsa_circ_0012797	-2.6264	2.5678	-2.2657	0.05	0.5758	-3.9956	down
	hsa_circ_0047133	2.6264	2.1828	2.912	0.0174	0.4685	-3.0217	up
	novel_circ_0032311	-2.6224	2.666	-2.1591	0.0594	0.5851	-4.1526	stable
	hsa_circ_0004783	-2.6215	2.4864	-2.3753	0.0418	0.567	-3.8323	down
	hsa_circ_0003831	-2.6198	7.4787	-1.259	0.24	0.7141	-5.3464	stable
	novel_circ_0024593	-2.6178	2.6636	-2.1948	0.0561	0.5804	-4.1002	stable
	novel_circ_0021105	-2.617	2.2639	-2.6548	0.0265	0.5278	-3.4112	down
	novel_circ_0038540	2.6167	2.6948	2.1807	0.0574	0.5836	-4.121	stable
	novel_circ_0011234	2.6165	2.8263	2.0414	0.0719	0.6055	-4.3237	stable
	novel_circ_0003989	-2.6147	2.7951	-2.0716	0.0684	0.6015	-4.2801	stable
	hsa_circ_0008930	2.6104	2.3845	2.4271	0.0384	0.5513	-3.7546	up
	novel_circ_0010706	-2.6092	2.8465	-1.9783	0.0796	0.6163	-4.4143	stable
	novel_circ_0036680	-2.6092	2.8465	-1.9783	0.0796	0.6163	-4.4143	stable
	novel_circ_0036734	-2.6084	2.4321	-2.365	0.0425	0.567	-3.8477	down
	novel_circ_0007786	-2.6059	2.4786	-2.3363	0.0445	0.573	-3.8905	down
	novel_circ_0018437	2.604	2.5068	2.3295	0.045	0.573	-3.9006	up
	hsa_circ_0023772	-2.6017	2.4765	-2.3737	0.0419	0.567	-3.8346	down
	novel_circ_0009960	2.6016	2.2099	2.6862	0.0251	0.5278	-3.3637	up
	novel_circ_0027661	2.601	2.5052	2.3534	0.0433	0.5717	-3.8649	up
	novel_circ_0005647	2.5991	2.5247	2.1879	0.0567	0.5831	-4.1104	stable
	hsa_circ_0021817	2.598	2.3783	2.5219	0.0329	0.5376	-3.6119	up
	novel_circ_0034237	2.5978	2.5594	2.2877	0.0482	0.5758	-3.9629	up
	novel_circ_0015809	-2.5965	2.4739	-2.4078	0.0396	0.5546	-3.7835	down
	novel_circ_0038495	-2.5957	2.3489	-2.5595	0.0309	0.5313	-3.5552	down
	hsa_circ_0003107	-2.5957	2.3489	-2.5595	0.0309	0.5313	-3.5552	down
	hsa_circ_0005092	2.5919	6.104	1.5872	0.1472	0.6814	-4.9484	stable
	novel_circ_0001666	-2.5901	2.4707	-2.3539	0.0433	0.5717	-3.8643	down
	novel_circ_0041075	-2.5889	3.3009	-2.4868	0.0348	0.5438	-3.6649	down
	novel_circ_0011253	-2.5887	2.8643	-1.9098	0.0888	0.626	-4.5113	stable
	novel_circ_0036710	2.5887	3.6767	2.2617	0.0503	0.5758	-4.0015	stable
	novel_circ_0045366	-2.5885	2.1766	-2.7908	0.0212	0.5088	-3.2051	down
	novel_circ_0019461	-2.5876	2.6485	-2.1784	0.0576	0.5836	-4.1243	stable
	hsa_circ_0052969	-2.5875	2.2492	-2.622	0.0279	0.5278	-3.4609	down
	hsa_circ_0007248	-2.586	2.5676	-2.1618	0.0591	0.5851	-4.1487	stable
	novel_circ_0043024	2.5857	2.518	2.2795	0.0488	0.5758	-3.9751	up
	novel_circ_0035256	-2.5849	2.649	-2.1814	0.0573	0.5836	-4.1199	stable
	novel_circ_0009225	-2.5839	2.1743	-2.841	0.0195	0.4926	-3.1291	down
	hsa_circ_0081849	-2.5826	2.779	-2.0534	0.0705	0.6026	-4.3065	stable
	novel_circ_0032388	-2.5815	3.721	-2.3229	0.0455	0.5758	-3.9105	down
	hsa_circ_0051218	2.5791	2.6435	2.1327	0.062	0.5892	-4.1912	stable
	hsa_circ_0008902	-2.5788	6.6353	-1.4247	0.1883	0.7028	-5.1524	stable
	novel_circ_0038527	-2.5774	2.897	-1.9325	0.0856	0.6209	-4.4793	stable
	novel_circ_0044261	2.5764	2.1578	2.5498	0.0314	0.5313	-3.57	up
	hsa_circ_0013092	-2.5749	5.0062	-1.9633	0.0815	0.6186	-4.4356	stable
	novel_circ_0043006	-2.5741	3.0523	-1.8064	0.1046	0.6483	-4.6554	stable
	hsa_circ_0060654	2.5741	2.3356	2.5711	0.0303	0.5278	-3.5377	up
	novel_circ_0034026	-2.5741	2.3381	-2.4478	0.0371	0.5509	-3.7236	down
	novel_circ_0040741	-2.5726	4.1967	-2.0611	0.0696	0.6026	-4.2954	stable
	novel_circ_0003723	-2.5725	2.4787	-2.3281	0.0451	0.573	-3.9027	down
	novel_circ_0017810	2.5715	2.4905	2.3375	0.0444	0.573	-3.8887	up
	novel_circ_0013371	-2.5711	2.2409	-2.5764	0.0301	0.5278	-3.5297	down
	novel_circ_0034288	-2.5699	4.0193	-2.2417	0.0519	0.5776	-4.0311	stable
	novel_circ_0041972	-2.5689	2.7721	-2.0245	0.0739	0.6066	-4.3481	stable
	novel_circ_0045108	-2.5689	2.7896	-2.005	0.0762	0.609	-4.376	stable
	novel_circ_0046286	-2.5678	2.4118	-2.413	0.0393	0.553	-3.7758	down
	hsa_circ_0083711	-2.5676	2.6403	-2.0375	0.0723	0.6055	-4.3294	stable
	novel_circ_0029774	-2.5675	2.5583	-2.2539	0.0509	0.5776	-4.013	stable
	hsa_circ_0021342	-2.5659	2.4108	-2.4251	0.0385	0.5513	-3.7577	down
	hsa_circ_0050790	-2.5652	2.9071	-1.8901	0.0916	0.6295	-4.539	stable
	novel_circ_0037919	-2.5651	2.7877	-2.0239	0.0739	0.6066	-4.349	stable
	novel_circ_0013792	-2.5646	2.5369	-2.2838	0.0485	0.5758	-3.9687	down
	hsa_circ_0069922	2.563	3.4511	2.2136	0.0544	0.5776	-4.0725	stable
	novel_circ_0002044	2.5628	2.3607	2.3726	0.042	0.567	-3.8362	up
	hsa_circ_0004641	2.5628	2.3607	2.3726	0.042	0.567	-3.8362	up
	hsa_circ_0002673	2.5626	5.7972	1.6633	0.1309	0.6711	-4.8487	stable
	hsa_circ_0063206	2.5613	2.5411	2.2731	0.0494	0.5758	-3.9846	up
	hsa_circ_0032336	-2.561	2.637	-2.1211	0.0632	0.5904	-4.2082	stable
	novel_circ_0034746	-2.56	2.8219	-1.984	0.0788	0.6158	-4.4061	stable
	novel_circ_0030973	-2.5591	2.235	-2.6739	0.0256	0.5278	-3.3823	down
	novel_circ_0048726	-2.5591	2.235	-2.6739	0.0256	0.5278	-3.3823	down
	novel_circ_0037344	2.557	2.6325	2.1174	0.0636	0.5904	-4.2136	stable
	novel_circ_0009603	2.5535	2.619	2.0545	0.0704	0.6026	-4.3048	stable
	hsa_circ_0080503	2.5528	2.146	2.7846	0.0214	0.5088	-3.2146	up
	hsa_circ_0032745	2.5528	2.146	2.7846	0.0214	0.5088	-3.2146	up
	novel_circ_0045067	-2.5486	2.1567	-2.6399	0.0271	0.5278	-3.4337	down
	novel_circ_0025813	-2.5477	2.6476	-2.1215	0.0631	0.5904	-4.2076	stable
	novel_circ_0019523	2.5475	2.5342	2.2266	0.0532	0.5776	-4.0533	stable
	hsa_circ_0021773	-2.5475	2.6285	-2.148	0.0605	0.5853	-4.1689	stable
	novel_circ_0032123	2.5467	2.6598	2.0759	0.068	0.5997	-4.2739	stable
	novel_circ_0003870	2.5463	2.3217	2.541	0.0319	0.532	-3.5833	up
	hsa_circ_0028339	-2.5461	2.7608	-2.0014	0.0766	0.6095	-4.3812	stable
	novel_circ_0025732	2.5461	3.3474	2.3553	0.0432	0.5717	-3.8621	up
	novel_circ_0015264	-2.5451	3.8186	-2.1158	0.0637	0.5907	-4.2159	stable
	novel_circ_0010402	2.5449	2.6147	2.0861	0.0669	0.5973	-4.2591	stable
	novel_circ_0045429	-2.5449	2.4481	-2.3589	0.0429	0.5692	-3.8568	down
	novel_circ_0038177	-2.5438	5.3057	-1.7906	0.1073	0.6496	-4.6771	stable
	hsa_circ_0068222	-2.5437	2.6456	-2.0908	0.0664	0.5969	-4.2523	stable
	novel_circ_0040269	2.5435	2.4765	2.1492	0.0604	0.5851	-4.1671	stable
	hsa_circ_0008826	2.5429	2.8474	1.9195	0.0874	0.6226	-4.4977	stable
	hsa_circ_0028215	-2.5429	2.8133	-1.9637	0.0814	0.6186	-4.4351	stable
	novel_circ_0021323	-2.5426	2.1537	-2.707	0.0243	0.5278	-3.3321	down
	novel_circ_0015446	-2.5409	2.4462	-2.3319	0.0448	0.573	-3.897	down
	novel_circ_0027939	2.5392	2.3489	2.3032	0.047	0.5758	-3.9398	up
	hsa_circ_0002223	2.5384	3.2181	2.4362	0.0378	0.5509	-3.741	up
	novel_circ_0028518	2.5371	4.3141	2.1559	0.0597	0.5851	-4.1573	stable
	novel_circ_0016569	2.5368	2.306	2.4665	0.036	0.5496	-3.6954	up
	hsa_circ_0072271	-2.5361	2.5226	-2.1507	0.0602	0.5851	-4.1649	stable
	hsa_circ_0000798	2.5353	3.0459	1.6994	0.1238	0.6655	-4.8007	stable
	hsa_circ_0063410	-2.5351	2.5222	-2.265	0.05	0.5758	-3.9965	stable
	novel_circ_0031243	-2.5341	4.133	-2.1313	0.0621	0.5892	-4.1933	stable
	novel_circ_0009422	-2.5328	2.693	-2.033	0.0728	0.6057	-4.3359	stable
	novel_circ_0025385	2.5316	2.3451	2.3757	0.0417	0.567	-3.8316	up
	hsa_circ_0042977	-2.5307	2.3932	-2.2957	0.0476	0.5758	-3.951	down
	hsa_circ_0085460	-2.5273	2.6902	-2.0667	0.069	0.6026	-4.2872	stable
	novel_circ_0015835	2.5267	2.5238	2.1507	0.0602	0.5851	-4.1649	stable
	novel_circ_0030009	2.5266	2.4884	2.2288	0.053	0.5776	-4.0502	stable
	hsa_circ_0009026	-2.5262	2.6179	-2.0838	0.0671	0.5973	-4.2624	stable
	hsa_circ_0027831	-2.5258	2.2183	-2.546	0.0316	0.5313	-3.5757	down
	hsa_circ_0041346	2.5257	2.6051	2.0707	0.0685	0.602	-4.2814	stable
	novel_circ_0029452	2.5245	2.3415	2.4127	0.0393	0.553	-3.7763	up
	hsa_circ_0007324	-2.5232	2.6882	-2.0175	0.0747	0.6083	-4.3582	stable
	hsa_circ_0089237	-2.5213	2.3117	-2.4394	0.0376	0.5509	-3.7361	down
	novel_circ_0048844	2.5212	2.6471	2.0743	0.0682	0.5997	-4.2763	stable
	novel_circ_0037409	-2.5212	2.216	-2.577	0.03	0.5278	-3.5289	down
	hsa_circ_0068247	-2.521	2.5151	-2.2267	0.0532	0.5776	-4.0532	stable
	novel_circ_0032982	-2.5207	2.5349	-2.1912	0.0564	0.5824	-4.1055	stable
	novel_circ_0035519	2.52	3.6951	2.2382	0.0522	0.5776	-4.0361	stable
	novel_circ_0048452	-2.5198	2.4356	-2.3129	0.0462	0.5758	-3.9253	down
	novel_circ_0035180	2.5189	2.3388	2.4454	0.0372	0.5509	-3.7271	up
	hsa_circ_0002233	-2.5188	2.514	-2.2376	0.0523	0.5776	-4.0371	stable
	hsa_circ_0023683	2.5181	2.4638	2.3011	0.0472	0.5758	-3.943	up
	novel_circ_0040909	2.5181	3.3452	2.4157	0.0391	0.5521	-3.7718	up
	hsa_circ_0012548	2.5176	2.4206	2.3316	0.0449	0.573	-3.8975	up
	hsa_circ_0070923	2.5176	2.4206	2.3316	0.0449	0.573	-3.8975	up
	hsa_circ_0008789	-2.5165	2.1406	-2.6761	0.0256	0.5278	-3.379	down
	novel_circ_0005251	2.5161	3.7873	2.2119	0.0545	0.5776	-4.075	stable
	hsa_circ_0070635	-2.5155	2.2131	-2.6101	0.0285	0.5278	-3.4787	down
	hsa_circ_0045998	-2.5155	2.2131	-2.6101	0.0285	0.5278	-3.4787	down
	novel_circ_0020540	2.5153	3.2154	2.4414	0.0375	0.5509	-3.7332	up
	novel_circ_0026837	-2.5152	2.5322	-2.2254	0.0533	0.5776	-4.0551	stable
	hsa_circ_0039397	2.5151	2.4193	2.3468	0.0438	0.573	-3.8748	up
	hsa_circ_0039288	-2.5147	2.433	-2.3467	0.0438	0.573	-3.875	down
	hsa_circ_0012990	-2.5139	2.308	-2.5031	0.0339	0.5411	-3.6404	down
	novel_circ_0039168	-2.5127	2.9298	-1.8315	0.1005	0.6457	-4.6207	stable
	novel_circ_0005407	-2.5122	2.6937	-1.9991	0.0769	0.6109	-4.3845	stable
	novel_circ_0012205	-2.5121	2.6108	-1.9763	0.0798	0.6169	-4.4171	stable
	novel_circ_0019582	2.5106	2.1249	2.7021	0.0245	0.5278	-3.3395	up
	novel_circ_0023452	2.5083	2.6081	2.0837	0.0671	0.5973	-4.2626	stable
	novel_circ_0002929	-2.5061	2.8437	-1.8359	0.0998	0.6438	-4.6145	stable
	novel_circ_0018814	-2.506	2.1354	-2.7529	0.0225	0.5193	-3.2626	down
	novel_circ_0029455	-2.5059	2.8228	-1.8885	0.0918	0.6295	-4.5413	stable
	novel_circ_0039307	-2.5046	2.428	-2.2152	0.0542	0.5776	-4.0701	stable
	hsa_circ_0008631	2.5028	5.3917	1.7044	0.1228	0.6644	-4.794	stable
	novel_circ_0011454	-2.5026	2.4437	-2.2832	0.0485	0.5758	-3.9695	down
	novel_circ_0034937	-2.5022	2.5257	-2.1163	0.0637	0.5907	-4.2152	stable
	novel_circ_0002392	2.5018	2.1205	2.7894	0.0212	0.5088	-3.2073	up
	novel_circ_0018911	2.5018	2.1205	2.7894	0.0212	0.5088	-3.2073	up
	hsa_circ_0008007	2.5016	2.5549	2.159	0.0594	0.5851	-4.1527	stable
	novel_circ_0037780	-2.5013	2.4431	-2.2899	0.048	0.5758	-3.9596	down
	novel_circ_0021955	-2.5004	2.3013	-2.3708	0.0421	0.567	-3.839	down
	novel_circ_0039137	-2.5004	2.3013	-2.3708	0.0421	0.567	-3.839	down
	hsa_circ_0007074	2.4997	2.662	2.0029	0.0765	0.609	-4.379	stable
	novel_circ_0041195	-2.4988	2.524	-2.1986	0.0557	0.5797	-4.0946	stable
	hsa_circ_0018242	-2.4988	2.524	-2.1986	0.0557	0.5797	-4.0946	stable
	novel_circ_0031683	2.4977	2.474	2.2597	0.0504	0.5762	-4.0044	stable
	hsa_circ_0048025	-2.4976	2.5234	-2.2067	0.055	0.5787	-4.0826	stable
	novel_circ_0019746	-2.4926	2.1287	-2.5829	0.0298	0.5278	-3.5199	down
	hsa_circ_0010112	-2.4926	2.1287	-2.5829	0.0298	0.5278	-3.5199	down
	novel_circ_0037848	-2.492	2.6726	-2.0441	0.0716	0.6044	-4.3199	stable
	hsa_circ_0059528	-2.4915	2.4214	-2.2701	0.0496	0.5758	-3.9889	down
	novel_circ_0021158	-2.4903	2.787	-1.8839	0.0925	0.6298	-4.5478	stable
	novel_circ_0028683	-2.4899	2.6015	-1.9674	0.0809	0.6186	-4.4298	stable
	novel_circ_0021994	2.4858	3.8016	2.1889	0.0566	0.5831	-4.1089	stable
	hsa_circ_0035285	-2.4853	2.3706	-2.359	0.0429	0.5692	-3.8566	down
	novel_circ_0038909	2.4838	3.8605	2.1936	0.0562	0.5811	-4.102	stable
	novel_circ_0028388	-2.4834	3.3165	-2.141	0.0612	0.5862	-4.1792	stable
	hsa_circ_0000183	-2.4805	2.4159	-2.2205	0.0538	0.5776	-4.0624	stable
	hsa_circ_0000098	-2.4804	5.7769	-1.6002	0.1443	0.6792	-4.9316	stable
	hsa_circ_0069037	2.4791	3.7304	2.084	0.0671	0.5973	-4.2621	stable
	novel_circ_0031514	-2.4784	2.6658	-2.0031	0.0764	0.609	-4.3787	stable
	novel_circ_0046670	2.4779	2.2765	2.3529	0.0433	0.5717	-3.8657	up
	novel_circ_0031149	-2.4774	2.6763	-1.9323	0.0856	0.6209	-4.4796	stable
	novel_circ_0000386	-2.4767	2.2894	-2.3749	0.0418	0.567	-3.8329	down
	novel_circ_0030610	-2.4767	2.2894	-2.3749	0.0418	0.567	-3.8329	down
	novel_circ_0006147	-2.4765	2.6648	-2.0139	0.0751	0.6083	-4.3633	stable
	novel_circ_0021804	2.476	2.6245	2.0334	0.0728	0.6057	-4.3353	stable
	novel_circ_0005449	2.4755	2.5419	2.1264	0.0626	0.5892	-4.2005	stable
	novel_circ_0021930	2.4753	3.3545	2.2956	0.0476	0.5758	-3.9511	up
	novel_circ_0048773	2.4749	2.1466	2.5853	0.0296	0.5278	-3.5162	up
	hsa_circ_0042937	2.4749	2.1466	2.5853	0.0296	0.5278	-3.5162	up
	novel_circ_0027256	-2.4748	4.0313	-1.8681	0.0949	0.6356	-4.5697	stable
	novel_circ_0033913	2.4747	2.4421	2.2443	0.0517	0.5776	-4.0272	stable
	hsa_circ_0052527	2.4745	2.399	2.2324	0.0527	0.5776	-4.0447	stable
	novel_circ_0024941	2.4731	2.2741	2.3971	0.0403	0.5604	-3.7997	up
	novel_circ_0002880	-2.4729	2.1919	-2.5148	0.0333	0.5401	-3.6226	down
	hsa_circ_0044016	-2.4716	2.7235	-1.9322	0.0856	0.6209	-4.4797	stable
	hsa_circ_0008220	2.4711	2.1447	2.6057	0.0287	0.5278	-3.4855	up
	novel_circ_0037775	2.4711	2.1447	2.6057	0.0287	0.5278	-3.4855	up
	novel_circ_0014012	-2.4695	2.1902	-2.5327	0.0323	0.5332	-3.5957	down
	novel_circ_0040267	2.4693	3.9126	2.1538	0.0599	0.5851	-4.1603	stable
	novel_circ_0015478	-2.4684	2.3621	-2.3359	0.0445	0.573	-3.8912	down
	novel_circ_0009484	-2.4684	2.3621	-2.3359	0.0445	0.573	-3.8912	down
	hsa_circ_0007073	2.4678	2.5879	2.0949	0.0659	0.5969	-4.2463	stable
	novel_circ_0018427	-2.4673	2.5884	-2.0751	0.0681	0.5997	-4.275	stable
	hsa_circ_0055401	-2.4672	2.3615	-2.3422	0.0441	0.573	-3.8817	down
	novel_circ_0006245	2.4648	2.7056	1.9391	0.0847	0.6209	-4.4699	stable
	novel_circ_0031147	-2.4629	2.8397	-1.8538	0.097	0.6422	-4.5897	stable
	hsa_circ_0023680	2.4622	2.1403	2.6857	0.0252	0.5278	-3.3643	up
	novel_circ_0041433	2.4622	2.1403	2.6857	0.0252	0.5278	-3.3643	up
	hsa_circ_0034805	2.4605	2.2678	2.4737	0.0356	0.5489	-3.6846	up
	hsa_circ_0008405	2.4605	2.2678	2.4737	0.0356	0.5489	-3.6846	up
	novel_circ_0004223	2.4605	2.2678	2.4737	0.0356	0.5489	-3.6846	up
	novel_circ_0000143	2.4605	2.2678	2.4737	0.0356	0.5489	-3.6846	up
	novel_circ_0036354	-2.4604	4.0244	-2.1277	0.0625	0.5892	-4.1985	stable
	novel_circ_0017358	-2.4598	2.1853	-2.6052	0.0287	0.5278	-3.4862	down
	novel_circ_0028054	-2.4598	2.1853	-2.6052	0.0287	0.5278	-3.4862	down
	hsa_circ_0053938	-2.4597	2.1122	-2.7183	0.0239	0.5278	-3.315	down
	hsa_circ_0000830	2.458	4.3776	2.0573	0.07	0.6026	-4.3008	stable
	novel_circ_0003112	-2.4568	2.4208	-2.2395	0.0521	0.5776	-4.0343	stable
	novel_circ_0037503	2.4563	2.2767	2.4018	0.04	0.5595	-3.7926	up
	novel_circ_0016587	-2.4536	2.4025	-2.1813	0.0573	0.5836	-4.1201	stable
	novel_circ_0002493	2.4522	2.4512	2.2139	0.0543	0.5776	-4.0721	stable
	hsa_circ_0066500	2.4509	2.6822	1.9546	0.0826	0.6205	-4.448	stable
	novel_circ_0010596	-2.45	3.2314	-2.3181	0.0459	0.5758	-3.9176	down
	novel_circ_0047343	2.4498	5.9906	1.5143	0.1645	0.6942	-5.0415	stable
	novel_circ_0015109	-2.4494	2.4004	-2.1965	0.0559	0.5797	-4.0977	stable
	novel_circ_0030187	2.4492	3.7154	2.0373	0.0723	0.6055	-4.3297	stable
	hsa_circ_0082583	-2.4492	3.6916	-2.1884	0.0566	0.5831	-4.1096	stable
	novel_circ_0000323	2.4474	2.2723	2.4628	0.0362	0.5499	-3.701	up
	novel_circ_0013709	-2.4468	2.1788	-2.458	0.0365	0.5509	-3.7083	down
	hsa_circ_0067594	-2.4446	3.6043	-2.1692	0.0584	0.5851	-4.1378	stable
	novel_circ_0048833	2.4411	3.3374	2.2913	0.0479	0.5758	-3.9576	up
	novel_circ_0039883	2.4406	2.9991	2.4355	0.0379	0.5509	-3.742	up
	novel_circ_0029754	-2.4371	2.3942	-2.1533	0.06	0.5851	-4.1611	stable
	novel_circ_0048330	-2.437	2.3464	-2.332	0.0448	0.573	-3.8968	down
	hsa_circ_0021086	-2.437	3.225	-2.3161	0.046	0.5758	-3.9207	down
	hsa_circ_0007458	-2.4367	4.6175	-1.9199	0.0873	0.6226	-4.497	stable
	novel_circ_0009869	2.4364	2.38	2.2693	0.0497	0.5758	-3.9901	up
	novel_circ_0016101	2.4361	2.2974	2.2685	0.0497	0.5758	-3.9913	up
	novel_circ_0036591	-2.4349	2.1729	-2.5519	0.0313	0.5313	-3.5668	down
	hsa_circ_0008091	-2.4346	2.9353	-1.7547	0.1135	0.6569	-4.726	stable
	hsa_circ_0074775	-2.4346	2.7872	-1.8484	0.0979	0.6429	-4.5972	stable
	novel_circ_0019368	2.4338	2.1261	2.4506	0.0369	0.5509	-3.7193	up
	novel_circ_0000752	2.4338	2.1261	2.4506	0.0369	0.5509	-3.7193	up
	novel_circ_0040595	-2.4333	3.7638	-2.1236	0.0629	0.5898	-4.2045	stable
	hsa_circ_0079701	2.4331	2.3784	2.2903	0.048	0.5758	-3.959	up
	novel_circ_0034283	-2.433	2.1719	-2.5685	0.0305	0.5278	-3.5417	down
	hsa_circ_0089494	-2.433	2.1719	-2.5685	0.0305	0.5278	-3.5417	down
	hsa_circ_0003231	-2.433	2.1719	-2.5685	0.0305	0.5278	-3.5417	down
	hsa_circ_0016039	2.4323	2.2955	2.2816	0.0487	0.5758	-3.9719	up
	novel_circ_0048174	2.4319	3.7684	2.0681	0.0688	0.6026	-4.2852	stable
	novel_circ_0048767	-2.4293	2.4892	-2.0644	0.0693	0.6026	-4.2906	stable
	hsa_circ_0009353	2.428	5.3108	1.7046	0.1227	0.6644	-4.7937	stable
	hsa_circ_0003071	2.4275	3.1605	2.3126	0.0463	0.5758	-3.9258	up
	novel_circ_0002958	-2.4256	2.821	-1.8115	0.1038	0.6483	-4.6483	stable
	hsa_circ_0007496	-2.4232	3.4416	-2.1568	0.0596	0.5851	-4.156	stable
	novel_circ_0025101	-2.4223	2.0935	-2.5618	0.0308	0.5307	-3.5517	down
	novel_circ_0017435	-2.4218	2.8015	-1.782	0.1087	0.6496	-4.6888	stable
	novel_circ_0036769	-2.4217	2.6374	-1.9503	0.0832	0.6205	-4.4541	stable
	hsa_circ_0084170	2.4212	2.3724	2.1641	0.0589	0.5851	-4.1453	stable
	novel_circ_0047144	-2.4212	2.3863	-2.2315	0.0528	0.5776	-4.0461	stable
	novel_circ_0027191	-2.4206	2.386	-2.2368	0.0524	0.5776	-4.0383	stable
	novel_circ_0031778	-2.4205	2.0926	-2.5795	0.0299	0.5278	-3.5251	down
	hsa_circ_0006371	-2.4204	2.4848	-2.1225	0.063	0.5903	-4.2061	stable
	hsa_circ_0004023	2.4203	3.8201	2.081	0.0674	0.5994	-4.2664	stable
	hsa_circ_0059027	2.4202	2.1193	2.5765	0.0301	0.5278	-3.5296	up
	hsa_circ_0079519	-2.4198	2.261	-2.3895	0.0408	0.5604	-3.811	down
	novel_circ_0004761	-2.4195	2.1652	-2.4197	0.0388	0.5519	-3.7657	down
	hsa_circ_0088408	-2.4194	2.3854	-2.2425	0.0519	0.5776	-4.0298	stable
	novel_circ_0000653	-2.4194	2.3854	-2.2425	0.0519	0.5776	-4.0298	stable
	novel_circ_0019650	-2.419	2.5661	-2.0368	0.0724	0.6055	-4.3304	stable
	novel_circ_0030404	-2.4189	2.636	-1.962	0.0817	0.6187	-4.4375	stable
	novel_circ_0001560	-2.4184	2.0915	-2.5906	0.0294	0.5278	-3.5083	down
	novel_circ_0032339	-2.4184	2.0915	-2.5906	0.0294	0.5278	-3.5083	down
	novel_circ_0030232	-2.4184	2.0915	-2.5906	0.0294	0.5278	-3.5083	down
	novel_circ_0027980	-2.4184	2.0915	-2.5906	0.0294	0.5278	-3.5083	down
	novel_circ_0037057	-2.4181	2.6968	-1.8974	0.0905	0.6291	-4.5288	stable
	hsa_circ_0000279	-2.4178	5.7569	-1.5509	0.1556	0.6895	-4.9951	stable
	hsa_circ_0035248	-2.4173	2.6963	-1.902	0.0899	0.6271	-4.5223	stable
	novel_circ_0047969	2.4169	2.4689	2.1448	0.0608	0.5853	-4.1736	stable
	novel_circ_0031585	2.4168	2.6652	1.947	0.0836	0.6209	-4.4588	stable
	novel_circ_0027812	2.4167	2.2877	2.3926	0.0406	0.5604	-3.8064	up
	hsa_circ_0077417	-2.4164	2.2593	-2.4168	0.039	0.5519	-3.7701	down
	novel_circ_0021184	-2.4164	2.2593	-2.4168	0.039	0.5519	-3.7701	down
	novel_circ_0021143	-2.4164	2.2593	-2.4168	0.039	0.5519	-3.7701	down
	hsa_circ_0047055	-2.4158	2.4825	-2.1464	0.0606	0.5853	-4.1713	stable
	novel_circ_0013643	2.4152	3.282	2.2177	0.054	0.5776	-4.0664	stable
	novel_circ_0010241	-2.4152	2.2587	-2.4244	0.0386	0.5513	-3.7588	down
	novel_circ_0036917	-2.415	2.3354	-2.2481	0.0514	0.5776	-4.0216	stable
	novel_circ_0028025	-2.4138	2.0892	-2.6367	0.0272	0.5278	-3.4385	down
	hsa_circ_0036926	-2.4138	2.0892	-2.6367	0.0272	0.5278	-3.4385	down
	hsa_circ_0041480	-2.4138	2.0892	-2.6367	0.0272	0.5278	-3.4385	down
	novel_circ_0021023	-2.4138	2.0892	-2.6367	0.0272	0.5278	-3.4385	down
	novel_circ_0028768	-2.4127	3.2166	-2.2374	0.0523	0.5776	-4.0374	stable
	hsa_circ_0003656	2.4124	5.7898	1.5426	0.1576	0.6915	-5.0056	stable
	hsa_circ_0028123	-2.412	2.7479	-1.8738	0.094	0.6336	-4.5619	stable
	hsa_circ_0080960	-2.4119	4.3563	-1.9635	0.0815	0.6186	-4.4353	stable
	novel_circ_0001688	2.4117	4.6478	1.9142	0.0881	0.6245	-4.5051	stable
	novel_circ_0015007	-2.4096	2.6925	-1.7996	0.1057	0.6487	-4.6647	stable
	hsa_circ_0022169	-2.4087	2.3968	-2.1694	0.0584	0.5851	-4.1376	stable
	hsa_circ_0002198	-2.4086	2.0866	-2.6736	0.0257	0.5278	-3.3828	down
	novel_circ_0038255	-2.4085	4.5252	-1.9324	0.0856	0.6209	-4.4795	stable
	novel_circ_0028279	-2.407	2.5773	-1.9785	0.0795	0.6163	-4.414	stable
	hsa_circ_0001647	2.4067	4.7813	1.6198	0.14	0.6774	-4.906	stable
	novel_circ_0038884	-2.4052	3.0404	-2.2669	0.0499	0.5758	-3.9937	down
	novel_circ_0009142	-2.4035	3.0118	-1.5706	0.151	0.6863	-4.9698	stable
	novel_circ_0038871	-2.4032	2.394	-2.2068	0.055	0.5787	-4.0825	stable
	hsa_circ_0027771	2.4015	3.2717	2.273	0.0494	0.5758	-3.9847	up
	novel_circ_0033379	-2.3981	3.0301	-1.6248	0.1389	0.6774	-4.8995	stable
	novel_circ_0044159	-2.3975	3.2735	-2.2235	0.0535	0.5776	-4.058	stable
	novel_circ_0027354	-2.3955	2.6243	-1.9498	0.0833	0.6205	-4.4548	stable
	hsa_circ_0016101	2.3947	3.6189	2.1295	0.0623	0.5892	-4.196	stable
	novel_circ_0040903	2.3929	2.5387	1.9815	0.0791	0.6163	-4.4097	stable
	hsa_circ_0000095	2.3921	5.2364	1.6085	0.1425	0.6789	-4.9207	stable
	novel_circ_0005734	-2.3913	2.943	-1.6646	0.1306	0.6711	-4.847	stable
	novel_circ_0044221	-2.3912	2.3713	-2.2206	0.0538	0.5776	-4.0622	stable
	novel_circ_0006997	2.3893	2.6678	1.8884	0.0919	0.6295	-4.5415	stable
	novel_circ_0039215	-2.3881	3.6827	-2.0965	0.0658	0.5966	-4.244	stable
	novel_circ_0031446	-2.3878	4.6246	-1.9036	0.0897	0.6271	-4.5201	stable
	novel_circ_0019962	-2.3868	2.6986	-1.8073	0.1045	0.6483	-4.6541	stable
	novel_circ_0044288	-2.3864	2.7351	-1.7859	0.1081	0.6496	-4.6836	stable
	hsa_circ_0079929	2.3816	5.5815	1.5686	0.1515	0.6869	-4.9724	stable
	hsa_circ_0005299	2.3816	2.4949	2.0291	0.0733	0.6066	-4.3415	stable
	novel_circ_0008006	-2.3816	2.6284	-1.9458	0.0838	0.6209	-4.4605	stable
	hsa_circ_0042952	-2.3804	3.893	-1.9182	0.0876	0.6226	-4.4996	stable
	novel_circ_0004743	-2.3803	2.7808	-1.8068	0.1045	0.6483	-4.6548	stable
	hsa_circ_0035194	-2.3792	4.6795	-1.8685	0.0948	0.6356	-4.5692	stable
	hsa_circ_0054214	2.378	4.8502	1.8291	0.1009	0.6457	-4.624	stable
	novel_circ_0036849	-2.3773	2.2397	-2.3049	0.0469	0.5758	-3.9372	down
	novel_circ_0046995	-2.3758	3.8173	-2.0106	0.0755	0.6083	-4.368	stable
	hsa_circ_0000657	-2.3755	7.1395	-1.1793	0.2688	0.7262	-5.4339	stable
	novel_circ_0018899	2.3753	2.4918	2.0538	0.0704	0.6026	-4.3058	stable
	novel_circ_0006041	2.3753	2.4918	2.0538	0.0704	0.6026	-4.3058	stable
	novel_circ_0028295	-2.3746	2.4619	-2.0806	0.0675	0.5994	-4.2671	stable
	novel_circ_0012032	-2.374	4.7283	-1.7454	0.1152	0.6597	-4.7386	stable
	hsa_circ_0024951	-2.3739	2.238	-2.3194	0.0458	0.5758	-3.9157	down
	hsa_circ_0048623	-2.3729	3.6167	-2.1566	0.0596	0.5851	-4.1563	stable
	hsa_circ_0004955	-2.3725	2.3787	-2.1971	0.0559	0.5797	-4.0968	stable
	hsa_circ_0068090	-2.3721	2.4607	-2.0929	0.0661	0.5969	-4.2493	stable
	novel_circ_0008345	-2.3716	3.1923	-2.1757	0.0578	0.5836	-4.1283	stable
	hsa_circ_0001202	-2.3714	3.815	-2.0298	0.0732	0.6066	-4.3405	stable
	novel_circ_0006901	-2.37	2.5416	-1.978	0.0796	0.6163	-4.4147	stable
	novel_circ_0027825	2.3696	5.1907	1.6946	0.1247	0.6655	-4.8071	stable
	hsa_circ_0001394	-2.3691	6.4019	-1.3411	0.213	0.7058	-5.2522	stable
	novel_circ_0029128	2.3685	5.718	1.5215	0.1628	0.694	-5.0324	stable
	hsa_circ_0070774	-2.3673	3.4956	-2.1129	0.064	0.5922	-4.2201	stable
	hsa_circ_0081829	2.3673	3.5364	2.1548	0.0598	0.5851	-4.159	stable
	novel_circ_0026864	-2.3658	3.3199	-2.1762	0.0578	0.5836	-4.1275	stable
	hsa_circ_0042818	2.3651	3.3522	2.1716	0.0582	0.5851	-4.1343	stable
	hsa_circ_0000029	-2.3647	2.5371	-1.9775	0.0796	0.6164	-4.4154	stable
	hsa_circ_0002328	2.3645	2.7215	1.8395	0.0993	0.6429	-4.6096	stable
	novel_circ_0015489	-2.364	2.5385	-2.0074	0.0759	0.609	-4.3726	stable
	hsa_circ_0002063	-2.3631	2.7234	-1.8162	0.103	0.6483	-4.6418	stable
	novel_circ_0005396	-2.3619	2.5357	-1.9906	0.078	0.6144	-4.3967	stable
	novel_circ_0048318	-2.3612	3.3117	-2.1749	0.0579	0.5836	-4.1294	stable
	novel_circ_0039369	-2.3595	2.6675	-1.8552	0.0968	0.6412	-4.5878	stable
	hsa_circ_0035209	-2.3592	3.7268	-2.0943	0.066	0.5969	-4.2472	stable
	novel_circ_0003848	-2.3573	3.4087	-2.1352	0.0618	0.5878	-4.1877	stable
	novel_circ_0003988	2.3562	3.295	2.2238	0.0535	0.5776	-4.0575	stable
	hsa_circ_0004361	-2.3558	5.315	-1.6426	0.1352	0.6735	-4.8761	stable
	novel_circ_0018409	2.3557	2.9566	2.3846	0.0411	0.5619	-3.8183	up
	hsa_circ_0008464	2.3556	2.6958	1.8465	0.0982	0.6429	-4.5998	stable
	novel_circ_0031992	2.3555	3.4201	2.1607	0.0593	0.5851	-4.1503	stable
	hsa_circ_0018882	-2.3553	2.6042	-1.8468	0.0981	0.6429	-4.5994	stable
	hsa_circ_0003615	-2.3546	4.4946	-1.877	0.0935	0.6322	-4.5574	stable
	novel_circ_0040462	-2.3541	2.3694	-2.1152	0.0638	0.5909	-4.2168	stable
	novel_circ_0013900	-2.3533	2.3046	-2.1807	0.0574	0.5836	-4.1209	stable
	novel_circ_0006985	-2.352	2.3517	-2.1246	0.0628	0.5898	-4.2031	stable
	hsa_circ_0088549	-2.3514	2.6023	-1.9061	0.0893	0.6271	-4.5165	stable
	hsa_circ_0010051	-2.3508	2.43	-2.047	0.0712	0.604	-4.3157	stable
	hsa_circ_0001259	2.3506	2.3371	2.1311	0.0622	0.5892	-4.1936	stable
	novel_circ_0001022	2.3504	2.4357	2.0271	0.0735	0.6066	-4.3444	stable
	novel_circ_0045748	2.3491	4.359	1.9184	0.0876	0.6226	-4.4992	stable
	novel_circ_0030783	-2.3487	2.7442	-1.8072	0.1045	0.6483	-4.6542	stable
	hsa_circ_0005047	2.3486	2.6298	1.9005	0.0901	0.6277	-4.5245	stable
	hsa_circ_0017925	-2.3482	4.0569	-1.9643	0.0814	0.6186	-4.4342	stable
	novel_circ_0031533	2.348	2.3787	2.1388	0.0614	0.5871	-4.1823	stable
	novel_circ_0011420	-2.3475	2.1292	-2.4095	0.0395	0.5542	-3.781	down
	hsa_circ_0085486	-2.3463	3.7036	-2.0771	0.0678	0.5997	-4.2722	stable
	hsa_circ_0008468	-2.3459	4.2031	-1.9047	0.0895	0.6271	-4.5185	stable
	hsa_circ_0028163	-2.3452	2.6102	-1.8601	0.0961	0.6391	-4.5809	stable
	novel_circ_0037045	-2.3441	2.1275	-2.4399	0.0376	0.5509	-3.7355	down
	hsa_circ_0062669	-2.3437	2.2229	-2.3121	0.0463	0.5758	-3.9266	down
	hsa_circ_0004815	-2.3427	5.7961	-1.4859	0.1717	0.6983	-5.077	stable
	novel_circ_0019445	2.3427	2.2089	2.3127	0.0463	0.5758	-3.9257	up
	novel_circ_0007243	2.342	3.4337	2.1566	0.0596	0.5851	-4.1563	stable
	novel_circ_0035544	2.3418	3.7061	1.9273	0.0863	0.6226	-4.4866	stable
	hsa_circ_0023900	2.3415	4.6581	1.8355	0.0999	0.6438	-4.6151	stable
	hsa_circ_0040321	-2.3408	2.5251	-1.973	0.0802	0.6172	-4.4218	stable
	novel_circ_0021774	-2.3407	2.1258	-2.4583	0.0365	0.5509	-3.7078	down
	novel_circ_0047691	-2.34	2.0524	-2.5291	0.0325	0.5332	-3.6011	down
	novel_circ_0024749	-2.3396	2.2977	-2.2479	0.0514	0.5776	-4.0219	stable
	hsa_circ_0007789	2.3394	5.4846	1.5805	0.1487	0.6827	-4.957	stable
	novel_circ_0024310	-2.3391	2.5261	-1.9701	0.0806	0.6172	-4.4259	stable
	hsa_circ_0008031	-2.339	5.1558	-1.6777	0.128	0.6694	-4.8296	stable
	hsa_circ_0087828	-2.3389	2.3451	-2.1803	0.0574	0.5836	-4.1215	stable
	novel_circ_0048353	-2.3386	2.4439	-2.0646	0.0692	0.6026	-4.2903	stable
	novel_circ_0003230	-2.3385	2.6744	-1.8377	0.0996	0.6436	-4.6121	stable
	novel_circ_0032915	-2.3384	2.2971	-2.2542	0.0509	0.5776	-4.0125	stable
	hsa_circ_0077844	-2.3383	3.5598	-2.0044	0.0763	0.609	-4.3769	stable
	hsa_circ_0077829	2.3371	3.9697	1.9578	0.0822	0.619	-4.4434	stable
	hsa_circ_0014008	-2.3359	2.0503	-2.5586	0.031	0.5313	-3.5567	down
	hsa_circ_0004150	2.3352	2.74	1.7715	0.1105	0.6532	-4.7032	stable
	hsa_circ_0029941	-2.3351	2.7374	-1.7734	0.1102	0.6523	-4.7006	stable
	hsa_circ_0069812	-2.3338	2.5235	-1.9929	0.0777	0.6137	-4.3934	stable
	hsa_circ_0007478	2.3331	3.4226	2.0673	0.0689	0.6026	-4.2863	stable
	hsa_circ_0010048	-2.3327	2.7908	-1.732	0.1176	0.6628	-4.7569	stable
	novel_circ_0007970	2.3318	3.2521	2.0641	0.0693	0.6026	-4.291	stable
	hsa_circ_0000304	2.3318	2.5199	1.9419	0.0843	0.6209	-4.4659	stable
	hsa_circ_0045391	2.3316	2.2144	2.289	0.0481	0.5758	-3.961	up
	novel_circ_0014653	-2.3312	2.358	-2.1078	0.0646	0.5944	-4.2276	stable
	novel_circ_0022895	-2.3308	2.44	-2.0108	0.0755	0.6083	-4.3677	stable
	novel_circ_0010749	-2.3308	4.6172	-1.8399	0.0992	0.6429	-4.609	stable
	hsa_circ_0085362	-2.3295	3.8459	-2.0239	0.0739	0.6066	-4.3489	stable
	novel_circ_0004402	2.3293	2.0342	2.6094	0.0285	0.5278	-3.4799	up
	novel_circ_0023901	2.3293	2.0342	2.6094	0.0285	0.5278	-3.4799	up
	hsa_circ_0004320	2.3249	3.3729	2.1435	0.0609	0.5856	-4.1754	stable
	novel_circ_0044590	-2.3239	2.213	-2.219	0.0539	0.5776	-4.0645	stable
	novel_circ_0005375	-2.3239	2.213	-2.219	0.0539	0.5776	-4.0645	stable
	hsa_circ_0007366	2.3229	2.5154	1.9743	0.0801	0.6172	-4.4199	stable
	novel_circ_0011603	2.3226	2.4218	1.9849	0.0787	0.6158	-4.4048	stable
	hsa_circ_0061132	2.3224	3.4173	2.0617	0.0696	0.6026	-4.2944	stable
	novel_circ_0037236	-2.322	3.3981	-2.0501	0.0709	0.6029	-4.3111	stable
	novel_circ_0008192	-2.3219	2.5347	-1.9401	0.0846	0.6209	-4.4686	stable
	novel_circ_0039777	-2.3217	2.4354	-2.0442	0.0715	0.6044	-4.3197	stable
	hsa_circ_0001796	-2.3214	5.178	-1.6339	0.137	0.676	-4.8875	stable
	novel_circ_0028101	-2.3214	2.9569	-1.556	0.1544	0.6895	-4.9885	stable
	novel_circ_0026636	2.3207	3.3341	2.0044	0.0763	0.609	-4.3769	stable
	novel_circ_0021980	-2.3205	2.4348	-2.0488	0.071	0.6034	-4.3131	stable
	novel_circ_0047226	-2.3204	3.1667	-2.22	0.0538	0.5776	-4.0631	stable
	hsa_circ_0004787	2.3194	3.0779	2.2416	0.0519	0.5776	-4.0311	stable
	novel_circ_0036558	2.3171	3.3282	2.117	0.0636	0.5904	-4.2141	stable
	hsa_circ_0021781	-2.3161	3.295	-2.1447	0.0608	0.5853	-4.1738	stable
	hsa_circ_0041443	2.313	3.7751	2.0144	0.0751	0.6083	-4.3626	stable
	novel_circ_0023603	-2.3124	2.511	-1.9368	0.085	0.6209	-4.4732	stable
	novel_circ_0007976	2.3116	3.621	1.9389	0.0847	0.6209	-4.4702	stable
	hsa_circ_0003255	-2.3111	4.2673	-1.8702	0.0945	0.6356	-4.5668	stable
	novel_circ_0036435	-2.3106	2.5119	-1.9337	0.0854	0.6209	-4.4775	stable
	hsa_circ_0010938	-2.3103	2.4097	-2.0741	0.0682	0.5997	-4.2765	stable
	novel_circ_0024113	2.3103	2.9339	2.3136	0.0462	0.5758	-3.9243	up
	hsa_circ_0064835	-2.3094	2.3304	-2.0518	0.0707	0.6026	-4.3088	stable
	hsa_circ_0065284	-2.3064	4.2108	-1.9357	0.0852	0.6209	-4.4748	stable
	hsa_circ_0004720	2.3059	3.4044	2.0646	0.0692	0.6026	-4.2903	stable
	novel_circ_0035535	2.3052	3.8489	1.8934	0.0911	0.6292	-4.5343	stable
	novel_circ_0029193	-2.3049	2.4071	-1.9316	0.0857	0.6212	-4.4806	stable
	hsa_circ_0071198	-2.304	3.6407	-1.9871	0.0784	0.6158	-4.4017	stable
	hsa_circ_0001652	-2.3037	3.9522	-1.9798	0.0794	0.6163	-4.4121	stable
	novel_circ_0028756	2.3037	4.4227	1.8623	0.0957	0.6379	-4.5779	stable
	novel_circ_0016842	2.3024	3.2459	2.0905	0.0664	0.5969	-4.2527	stable
	hsa_circ_0053394	2.3017	6.3536	1.3061	0.2242	0.7058	-5.2929	stable
	novel_circ_0038803	2.3009	2.2298	2.224	0.0535	0.5776	-4.0572	stable
	novel_circ_0041024	-2.3004	2.2781	-2.1476	0.0605	0.5853	-4.1695	stable
	hsa_circ_0004490	2.3004	5.6333	1.4984	0.1685	0.6972	-5.0615	stable
	hsa_circ_0001803	-2.3004	6.1879	-1.3389	0.2137	0.7058	-5.2549	stable
	novel_circ_0018387	2.3003	3.4062	2.0119	0.0754	0.6083	-4.3662	stable
	novel_circ_0017013	-2.3	2.7583	-1.7094	0.1218	0.6644	-4.7872	stable
	novel_circ_0024438	2.2996	2.3546	2.085	0.067	0.5973	-4.2606	stable
	novel_circ_0008636	-2.2971	2.2764	-2.1597	0.0593	0.5851	-4.1517	stable
	novel_circ_0033762	-2.297	2.3242	-2.1172	0.0636	0.5904	-4.2139	stable
	novel_circ_0013198	-2.2952	2.3233	-2.1276	0.0625	0.5892	-4.1987	stable
	novel_circ_0025390	2.2952	3.4567	2.0987	0.0655	0.5957	-4.2407	stable
	hsa_circ_0003362	2.2941	2.4512	1.9932	0.0777	0.6137	-4.393	stable
	hsa_circ_0070388	2.2935	2.0559	2.4873	0.0348	0.5438	-3.6641	up
	hsa_circ_0049079	2.2924	3.3874	2.1252	0.0628	0.5898	-4.2022	stable
	hsa_circ_0075060	-2.292	2.6512	-1.7879	0.1077	0.6496	-4.6807	stable
	novel_circ_0030943	-2.292	2.6512	-1.7879	0.1077	0.6496	-4.6807	stable
	hsa_circ_0045834	2.2918	2.1835	2.2814	0.0487	0.5758	-3.9722	up
	novel_circ_0025401	-2.291	2.1965	-2.3092	0.0465	0.5758	-3.9309	down
	novel_circ_0038842	2.2908	2.7656	1.6864	0.1263	0.6677	-4.8181	stable
	novel_circ_0046282	-2.2906	2.321	-2.1542	0.0599	0.5851	-4.1599	stable
	novel_circ_0038922	-2.2903	2.6329	-1.8068	0.1045	0.6483	-4.6547	stable
	novel_circ_0030180	-2.2902	2.5016	-1.9429	0.0842	0.6209	-4.4646	stable
	novel_circ_0026294	2.2897	2.054	2.5088	0.0336	0.5401	-3.6317	up
	novel_circ_0003410	2.2897	2.054	2.5088	0.0336	0.5401	-3.6317	up
	novel_circ_0045602	-2.2895	2.0271	-2.5283	0.0325	0.5332	-3.6023	down
	hsa_circ_0006897	-2.2895	2.0271	-2.5283	0.0325	0.5332	-3.6023	down
	novel_circ_0021326	-2.2895	2.0271	-2.5283	0.0325	0.5332	-3.6023	down
	hsa_circ_0006240	-2.2873	2.2715	-2.2092	0.0548	0.5783	-4.0791	stable
	novel_circ_0010343	-2.286	3.9395	-1.9455	0.0838	0.6209	-4.4608	stable
	novel_circ_0039862	2.2859	2.1805	2.3109	0.0464	0.5758	-3.9284	up
	hsa_circ_0002395	2.2858	3.2291	1.9865	0.0785	0.6158	-4.4026	stable
	hsa_circ_0006255	2.2851	3.7497	1.8568	0.0966	0.6408	-4.5855	stable
	novel_circ_0005777	-2.2845	2.6299	-1.8269	0.1013	0.6462	-4.6271	stable
	hsa_circ_0056999	2.2836	3.228	2.1793	0.0575	0.5836	-4.123	stable
	hsa_circ_0080765	-2.2831	2.0239	-2.5753	0.0301	0.5278	-3.5314	down
	novel_circ_0038565	-2.2831	2.0239	-2.5753	0.0301	0.5278	-3.5314	down
	hsa_circ_0008412	-2.2831	2.0239	-2.5753	0.0301	0.5278	-3.5314	down
	novel_circ_0006502	-2.2802	2.3325	-2.0845	0.067	0.5973	-4.2614	stable
	novel_circ_0036204	-2.2772	2.6263	-1.7988	0.1059	0.6487	-4.6657	stable
	hsa_circ_0003767	-2.2766	3.6228	-2.0031	0.0764	0.609	-4.3788	stable
	hsa_circ_0006466	-2.2754	2.5753	-1.7787	0.1093	0.6505	-4.6934	stable
	novel_circ_0040816	-2.274	3.367	-2.0535	0.0705	0.6026	-4.3063	stable
	novel_circ_0031225	-2.2731	2.3912	-1.9786	0.0795	0.6163	-4.4138	stable
	hsa_circ_0029394	2.2729	2.3616	2.0748	0.0681	0.5997	-4.2755	stable
	hsa_circ_0002639	2.2729	2.3616	2.0748	0.0681	0.5997	-4.2755	stable
	hsa_circ_0058480	-2.2712	2.5622	-1.8396	0.0993	0.6429	-4.6094	stable
	novel_circ_0006995	2.2692	2.6526	1.7285	0.1183	0.6633	-4.7616	stable
	novel_circ_0022749	-2.2688	2.7427	-1.6955	0.1245	0.6655	-4.8059	stable
	novel_circ_0029574	-2.2676	4.0849	-1.7835	0.1085	0.6496	-4.6868	stable
	hsa_circ_0004535	2.2673	6.6874	1.1926	0.2638	0.7235	-5.4196	stable
	novel_circ_0036912	-2.2669	2.2613	-2.1504	0.0603	0.5851	-4.1654	stable
	hsa_circ_0076155	-2.2663	3.8143	-1.9178	0.0876	0.6226	-4.5	stable
	hsa_circ_0077496	-2.2643	3.6166	-2.0177	0.0747	0.6083	-4.3578	stable
	novel_circ_0043370	-2.2643	2.9699	-2.1785	0.0576	0.5836	-4.1242	stable
	hsa_circ_0057781	2.262	2.6042	1.7689	0.111	0.6542	-4.7067	stable
	novel_circ_0042956	2.2616	3.2477	2.0459	0.0714	0.6043	-4.3173	stable
	novel_circ_0028901	-2.2605	2.2581	-2.1773	0.0577	0.5836	-4.1259	stable
	novel_circ_0048163	2.2601	3.6783	1.954	0.0827	0.6205	-4.4488	stable
	hsa_circ_0061541	-2.2592	2.3842	-2.0295	0.0733	0.6066	-4.3409	stable
	novel_circ_0009248	-2.2588	5.1061	-1.6202	0.1399	0.6774	-4.9055	stable
	novel_circ_0000058	2.2578	3.7877	1.9026	0.0898	0.6271	-4.5214	stable
	hsa_circ_0006331	-2.2578	3.1391	-2.1586	0.0595	0.5851	-4.1533	stable
	novel_circ_0007824	-2.2573	5.682	-1.4481	0.1818	0.7007	-5.1238	stable
	novel_circ_0028650	2.2572	3.9071	1.879	0.0932	0.6317	-4.5545	stable
	hsa_circ_0004254	2.2568	2.9072	2.2675	0.0498	0.5758	-3.9928	up
	novel_circ_0017952	2.2568	2.9072	2.2675	0.0498	0.5758	-3.9928	up
	novel_circ_0011062	-2.2555	2.5015	-1.8345	0.1001	0.6442	-4.6165	stable
	hsa_circ_0041249	2.2553	3.7376	1.8958	0.0908	0.6291	-4.5311	stable
	hsa_circ_0007935	-2.2541	2.6689	-1.6754	0.1285	0.6694	-4.8327	stable
	novel_circ_0022582	-2.2527	3.8385	-1.9507	0.0831	0.6205	-4.4535	stable
	hsa_circ_0052960	-2.2526	2.302	-2.0546	0.0704	0.6026	-4.3047	stable
	novel_circ_0012546	2.2526	2.4686	1.939	0.0847	0.6209	-4.4701	stable
	novel_circ_0012557	-2.2519	2.4005	-1.9384	0.0848	0.6209	-4.4709	stable
	novel_circ_0016054	-2.2519	2.4005	-1.9384	0.0848	0.6209	-4.4709	stable
	hsa_circ_0084499	-2.2519	2.177	-2.2016	0.0554	0.5787	-4.0902	stable
	novel_circ_0038425	-2.2519	2.177	-2.2016	0.0554	0.5787	-4.0902	stable
	novel_circ_0007570	-2.2514	5.6975	-1.4325	0.1861	0.7021	-5.1429	stable
	novel_circ_0022409	2.2495	3.1957	2.1029	0.0651	0.5948	-4.2347	stable
	novel_circ_0035011	-2.2493	2.6945	-1.7319	0.1176	0.6628	-4.757	stable
	novel_circ_0041397	-2.2488	2.481	-1.8685	0.0948	0.6356	-4.5692	stable
	novel_circ_0044727	2.2486	2.4284	1.9518	0.083	0.6205	-4.4519	stable
	hsa_circ_0025936	-2.2483	3.5117	-1.9176	0.0877	0.6226	-4.5004	stable
	novel_circ_0047510	-2.2471	2.2514	-2.0681	0.0688	0.6026	-4.2851	stable
	hsa_circ_0047318	-2.2451	2.1736	-2.241	0.052	0.5776	-4.032	stable
	hsa_circ_0073050	-2.2449	2.9602	-2.2636	0.0501	0.5758	-3.9986	stable
	hsa_circ_0000664	-2.2445	3.6067	-1.9779	0.0796	0.6163	-4.4147	stable
	novel_circ_0044294	2.2442	2.2014	2.2189	0.0539	0.5776	-4.0646	stable
	hsa_circ_0055397	-2.2421	2.4758	-1.8959	0.0908	0.6291	-4.5309	stable
	novel_circ_0019692	-2.2407	5.5647	-1.4721	0.1754	0.6983	-5.0943	stable
	hsa_circ_0071515	-2.2406	2.0027	-2.477	0.0354	0.5489	-3.6797	down
	novel_circ_0005370	-2.24	2.3946	-1.9878	0.0783	0.6158	-4.4007	stable
	novel_circ_0038831	-2.2399	2.171	-2.2659	0.0499	0.5758	-3.9952	down
	novel_circ_0027515	-2.2399	2.171	-2.2659	0.0499	0.5758	-3.9952	down
	novel_circ_0043715	-2.2399	2.171	-2.2659	0.0499	0.5758	-3.9952	down
	novel_circ_0047264	-2.2399	2.171	-2.2659	0.0499	0.5758	-3.9952	down
	hsa_circ_0058773	-2.2397	2.4764	-1.8964	0.0907	0.6291	-4.5302	stable
	novel_circ_0023468	-2.2395	2.2954	-2.1099	0.0643	0.593	-4.2245	stable
	novel_circ_0003359	-2.2387	2.1704	-2.2732	0.0493	0.5758	-3.9844	down
	novel_circ_0028697	-2.2372	2.001	-2.4988	0.0341	0.5411	-3.6468	down
	hsa_circ_0039356	-2.2372	2.001	-2.4988	0.0341	0.5411	-3.6468	down
	novel_circ_0032118	2.237	2.6578	1.7408	0.116	0.6606	-4.7449	stable
	hsa_circ_0007103	-2.2369	2.4732	-1.9183	0.0876	0.6226	-4.4993	stable
	novel_circ_0015906	-2.2359	2.3104	-2.0229	0.074	0.6066	-4.3503	stable
	novel_circ_0049212	-2.2357	2.8109	-1.5437	0.1573	0.6913	-5.0042	stable
	hsa_circ_0053868	-2.2356	3.6639	-1.879	0.0932	0.6317	-4.5546	stable
	hsa_circ_0062439	2.2355	2.3782	2.0158	0.0749	0.6083	-4.3605	stable
	novel_circ_0036684	-2.2351	2.4741	-1.9151	0.088	0.624	-4.5039	stable
	novel_circ_0044111	-2.2315	2.7892	-1.6227	0.1394	0.6774	-4.9022	stable
	hsa_circ_0008825	2.2308	4.6753	1.6679	0.13	0.6711	-4.8427	stable
	novel_circ_0022327	2.2301	3.3711	1.9754	0.0799	0.6171	-4.4184	stable
	novel_circ_0043839	2.23	4.7512	1.7096	0.1218	0.6644	-4.787	stable
	novel_circ_0026370	-2.2295	3.2458	-2.0739	0.0682	0.5997	-4.2767	stable
	novel_circ_0041776	-2.2286	3.7299	-1.9244	0.0867	0.6226	-4.4908	stable
	hsa_circ_0005739	-2.2276	4.2069	-1.7081	0.1221	0.6644	-4.789	stable
	novel_circ_0003129	-2.2267	3.2923	-2.0122	0.0753	0.6083	-4.3657	stable
	novel_circ_0008786	-2.2266	2.3679	-1.9428	0.0842	0.6209	-4.4648	stable
	hsa_circ_0002670	-2.2266	2.3679	-1.9428	0.0842	0.6209	-4.4648	stable
	novel_circ_0014184	-2.2265	2.289	-2.0107	0.0755	0.6083	-4.3678	stable
	hsa_circ_0008549	-2.2259	4.1431	-1.8041	0.105	0.6487	-4.6585	stable
	novel_circ_0041059	-2.2256	2.7882	-1.6344	0.1369	0.676	-4.8869	stable
	novel_circ_0014967	-2.2251	3.3687	-1.8748	0.0939	0.6332	-4.5604	stable
	hsa_circ_0003081	2.2245	3.3358	1.9279	0.0862	0.6226	-4.4858	stable
	hsa_circ_0061208	-2.2228	2.3038	-2.0761	0.0679	0.5997	-4.2735	stable
	novel_circ_0008913	-2.2228	2.3038	-2.0761	0.0679	0.5997	-4.2735	stable
	novel_circ_0006795	2.2219	2.5664	1.7988	0.1059	0.6487	-4.6658	stable
	novel_circ_0042409	-2.2207	4.4632	-1.785	0.1082	0.6496	-4.6847	stable
	hsa_circ_0002942	-2.2206	3.5947	-1.971	0.0805	0.6172	-4.4247	stable
	novel_circ_0021715	2.2204	2.4642	1.8567	0.0966	0.6408	-4.5857	stable
	novel_circ_0011529	-2.2186	2.0647	-2.3414	0.0441	0.573	-3.8829	down
	novel_circ_0010350	-2.2179	2.4827	-1.8847	0.0924	0.6298	-4.5466	stable
	novel_circ_0005957	-2.2179	2.4827	-1.8847	0.0924	0.6298	-4.5466	stable
	novel_circ_0021227	2.2177	2.3136	2.0331	0.0728	0.6057	-4.3357	stable
	novel_circ_0033282	2.2171	3.4502	1.9666	0.0811	0.6186	-4.4309	stable
	hsa_circ_0029834	-2.2162	3.8708	-1.8394	0.0993	0.6429	-4.6097	stable
	novel_circ_0002768	-2.2155	3.1142	-2.054	0.0704	0.6026	-4.3056	stable
	novel_circ_0030289	2.215	4.2124	1.7085	0.122	0.6644	-4.7885	stable
	novel_circ_0007333	-2.2146	2.283	-2.069	0.0687	0.6026	-4.2838	stable
	novel_circ_0042546	-2.2136	3.5499	-1.9116	0.0885	0.6254	-4.5087	stable
	hsa_circ_0059960	-2.2127	2.282	-2.0792	0.0676	0.5997	-4.2691	stable
	novel_circ_0046142	-2.2124	4.8095	-1.665	0.1305	0.6711	-4.8464	stable
	hsa_circ_0023903	-2.2121	4.1571	-1.8032	0.1051	0.6487	-4.6597	stable
	hsa_circ_0077227	-2.2107	3.1118	-2.1048	0.0649	0.5948	-4.2319	stable
	novel_circ_0046982	-2.2103	2.4617	-1.8791	0.0932	0.6317	-4.5543	stable
	novel_circ_0043181	-2.2101	2.0605	-2.3907	0.0407	0.5604	-3.8092	down
	hsa_circ_0057602	-2.2097	3.4084	-1.9579	0.0822	0.619	-4.4432	stable
	hsa_circ_0067535	2.2095	2.2666	2.1032	0.065	0.5948	-4.2342	stable
	novel_circ_0034846	2.2075	2.4079	1.8651	0.0953	0.6372	-4.5739	stable
	hsa_circ_0009246	-2.2066	2.3779	-1.9074	0.0891	0.6269	-4.5147	stable
	novel_circ_0041473	2.2066	2.4074	1.8831	0.0926	0.6298	-4.5488	stable
	novel_circ_0043398	2.2063	2.7137	1.6241	0.1391	0.6774	-4.9004	stable
	hsa_circ_0001055	-2.206	4.1331	-1.8312	0.1006	0.6457	-4.6211	stable
	hsa_circ_0003593	-2.2047	3.6568	-1.933	0.0855	0.6209	-4.4786	stable
	hsa_circ_0004328	-2.2044	3.6482	-1.8435	0.0986	0.6429	-4.6041	stable
	hsa_circ_0078153	-2.2034	2.5894	-1.7662	0.1114	0.6543	-4.7104	stable
	novel_circ_0038561	-2.2026	2.589	-1.769	0.111	0.6542	-4.7066	stable
	novel_circ_0035879	-2.2014	3.4063	-1.951	0.0831	0.6205	-4.4531	stable
	novel_circ_0030572	-2.1993	2.2753	-1.9789	0.0795	0.6163	-4.4134	stable
	hsa_circ_0025813	-2.1986	2.4731	-1.824	0.1017	0.6476	-4.631	stable
	hsa_circ_0086376	-2.1984	4.3585	-1.7669	0.1113	0.6543	-4.7094	stable
	hsa_circ_0067520	-2.1979	2.2914	-2.036	0.0725	0.6055	-4.3315	stable
	novel_circ_0011610	2.1953	3.34	1.961	0.0818	0.6187	-4.4389	stable
	novel_circ_0013711	2.1939	2.4011	1.9257	0.0865	0.6226	-4.4889	stable
	novel_circ_0023769	2.1935	2.7073	1.657	0.1322	0.6719	-4.8571	stable
	novel_circ_0009490	-2.1929	4.1895	-1.6674	0.1301	0.6711	-4.8434	stable
	hsa_circ_0033182	2.1919	2.4001	1.9338	0.0854	0.6209	-4.4774	stable
	novel_circ_0035157	-2.1917	2.3704	-1.9604	0.0819	0.6187	-4.4398	stable
	novel_circ_0029378	-2.1904	2.6004	-1.7241	0.1191	0.6644	-4.7675	stable
	hsa_circ_0008744	-2.1901	2.223	-1.9651	0.0812	0.6186	-4.433	stable
	hsa_circ_0003127	-2.1898	4.8436	-1.6139	0.1413	0.6786	-4.9137	stable
	novel_circ_0010613	-2.1874	2.6843	-1.6503	0.1336	0.6729	-4.866	stable
	novel_circ_0027618	2.1868	3.4332	1.9258	0.0865	0.6226	-4.4888	stable
	hsa_circ_0007583	-2.1859	4.0826	-1.8194	0.1025	0.6483	-4.6375	stable
	novel_circ_0026583	-2.1856	3.4048	-1.8972	0.0906	0.6291	-4.529	stable
	novel_circ_0046964	2.1856	3.0417	2.1179	0.0635	0.5904	-4.2128	stable
	novel_circ_0042254	-2.1853	2.4474	-1.8418	0.0989	0.6429	-4.6065	stable
	novel_circ_0001363	-2.185	3.7081	-1.7772	0.1095	0.6514	-4.6954	stable
	hsa_circ_0008295	2.1849	3.4342	1.9139	0.0882	0.6245	-4.5055	stable
	novel_circ_0038695	-2.1835	2.5183	-1.743	0.1156	0.6599	-4.742	stable
	hsa_circ_0066672	-2.1828	2.5997	-1.7334	0.1173	0.6628	-4.7549	stable
	novel_circ_0035870	-2.1828	2.5997	-1.7334	0.1173	0.6628	-4.7549	stable
	hsa_circ_0016374	2.1827	2.5035	1.8172	0.1028	0.6483	-4.6405	stable
	hsa_circ_0008997	2.182	3.4437	1.9541	0.0827	0.6205	-4.4487	stable
	hsa_circ_0052526	-2.1808	3.1652	-2.0432	0.0717	0.6049	-4.3211	stable
	hsa_circ_0037007	-2.1797	3.0963	-2.0905	0.0664	0.5969	-4.2527	stable
	novel_circ_0040069	2.1791	4.0139	1.7564	0.1132	0.6565	-4.7237	stable
	novel_circ_0007021	2.1789	4.7314	1.6531	0.133	0.6728	-4.8623	stable
	hsa_circ_0008263	-2.1778	3.0219	-1.4144	0.1912	0.7034	-5.1649	stable
	novel_circ_0039726	-2.1777	2.4626	-1.7798	0.1091	0.65	-4.6919	stable
	hsa_circ_0005264	-2.1773	2.0441	-2.2369	0.0523	0.5776	-4.0381	stable
	novel_circ_0039117	-2.1773	2.0441	-2.2369	0.0523	0.5776	-4.0381	stable
	hsa_circ_0079294	2.1771	3.3419	2.0107	0.0755	0.6083	-4.3679	stable
	novel_circ_0001008	-2.1762	4.4374	-1.6977	0.1241	0.6655	-4.803	stable
	novel_circ_0035894	2.174	2.1246	2.1351	0.0618	0.5878	-4.1877	stable
	novel_circ_0010855	2.174	2.1246	2.1351	0.0618	0.5878	-4.1877	stable
	novel_circ_0049162	-2.174	3.0972	-2.0878	0.0667	0.5973	-4.2567	stable
	novel_circ_0040562	-2.1728	2.2143	-2.0524	0.0706	0.6026	-4.3079	stable
	novel_circ_0047500	2.1728	2.6588	1.5956	0.1453	0.6803	-4.9375	stable
	hsa_circ_0043429	-2.1716	2.2137	-2.067	0.069	0.6026	-4.2868	stable
	hsa_circ_0072901	2.1714	4.7826	1.6292	0.138	0.6774	-4.8938	stable
	novel_circ_0031244	-2.169	2.5111	-1.7804	0.109	0.6498	-4.6911	stable
	hsa_circ_0034962	2.1689	2.5577	1.6851	0.1265	0.6677	-4.8197	stable
	novel_circ_0043939	2.1675	2.2456	2.025	0.0738	0.6066	-4.3473	stable
	novel_circ_0031905	-2.1675	3.4862	-1.9259	0.0865	0.6226	-4.4886	stable
	hsa_circ_0061577	-2.1673	4.0185	-1.7977	0.1061	0.6487	-4.6673	stable
	novel_circ_0009712	-2.1672	2.1346	-2.1681	0.0585	0.5851	-4.1395	stable
	hsa_circ_0038264	2.1666	2.2881	2.0169	0.0748	0.6083	-4.359	stable
	novel_circ_0030018	2.1666	2.2881	2.0169	0.0748	0.6083	-4.359	stable
	novel_circ_0000180	-2.1663	2.2589	-2.0445	0.0715	0.6044	-4.3193	stable
	novel_circ_0042509	2.1663	2.4696	1.8085	0.1043	0.6483	-4.6525	stable
	novel_circ_0003819	-2.166	2.9208	-2.1532	0.06	0.5851	-4.1613	stable
	novel_circ_0041532	-2.1645	4.1844	-1.7625	0.1121	0.6555	-4.7154	stable
	hsa_circ_0030235	-2.1642	2.0375	-2.32	0.0457	0.5758	-3.9148	down
	novel_circ_0013979	2.1636	3.3054	1.806	0.1047	0.6483	-4.6559	stable
	novel_circ_0015357	-2.163	2.2094	-2.0999	0.0654	0.5954	-4.239	stable
	novel_circ_0037805	-2.163	2.2094	-2.0999	0.0654	0.5954	-4.239	stable
	hsa_circ_0009148	-2.1621	3.7118	-1.7446	0.1153	0.6598	-4.7398	stable
	novel_circ_0000654	-2.1621	4.5871	-1.6817	0.1272	0.669	-4.8242	stable
	hsa_circ_0088158	-2.1618	2.2088	-2.106	0.0647	0.5948	-4.2302	stable
	novel_circ_0010227	-2.1618	2.2088	-2.106	0.0647	0.5948	-4.2302	stable
	novel_circ_0044345	2.1617	2.2427	2.0471	0.0712	0.604	-4.3155	stable
	novel_circ_0019102	2.1617	2.2427	2.0471	0.0712	0.604	-4.3155	stable
	novel_circ_0004395	-2.1617	2.3554	-1.8333	0.1003	0.6452	-4.6182	stable
	novel_circ_0021332	2.1613	2.1182	2.2061	0.055	0.5787	-4.0836	stable
	hsa_circ_0002119	2.1606	1.9499	2.4253	0.0385	0.5513	-3.7573	up
	novel_circ_0030798	-2.1604	3.2591	-2.0033	0.0764	0.609	-4.3785	stable
	novel_circ_0022392	-2.1598	2.4347	-1.8434	0.0987	0.6429	-4.6041	stable
	hsa_circ_0015326	2.159	3.5094	1.9271	0.0863	0.6226	-4.4869	stable
	hsa_circ_0000650	2.158	5.3951	1.4419	0.1835	0.7018	-5.1315	stable
	novel_circ_0009186	-2.1573	2.4352	-1.8436	0.0986	0.6429	-4.6038	stable
	novel_circ_0035138	-2.1572	2.5869	-1.6942	0.1248	0.6655	-4.8077	stable
	novel_circ_0000374	-2.1557	2.7023	-1.5542	0.1548	0.6895	-4.9908	stable
	novel_circ_0021242	-2.1539	2.4508	-1.775	0.1099	0.6519	-4.6984	stable
	novel_circ_0031248	-2.1535	3.5198	-1.84	0.0992	0.6429	-4.609	stable
	hsa_circ_0007005	-2.1526	5.1365	-1.521	0.1629	0.694	-5.033	stable
	hsa_circ_0012196	-2.1496	2.2672	-2.0112	0.0755	0.6083	-4.3672	stable
	novel_circ_0028831	-2.1486	3.0846	-2.0057	0.0761	0.609	-4.375	stable
	hsa_circ_0089255	-2.1485	3.48	-1.7844	0.1083	0.6496	-4.6855	stable
	hsa_circ_0041684	-2.1484	3.8556	-1.8484	0.0979	0.6429	-4.5972	stable
	novel_circ_0017801	2.1469	2.6494	1.6496	0.1337	0.6729	-4.8669	stable
	hsa_circ_0068404	2.1465	3.4602	1.9394	0.0847	0.6209	-4.4695	stable
	novel_circ_0016514	2.1463	2.9914	2.0277	0.0735	0.6066	-4.3435	stable
	novel_circ_0000982	2.1462	2.2982	1.9771	0.0797	0.6164	-4.416	stable
	hsa_circ_0005275	-2.1416	3.661	-1.782	0.1087	0.6496	-4.6888	stable
	novel_circ_0028079	-2.1408	2.4442	-1.8107	0.1039	0.6483	-4.6495	stable
	hsa_circ_0075308	-2.1403	2.4967	-1.7606	0.1124	0.6555	-4.718	stable
	novel_circ_0044634	-2.14	3.3992	-1.9096	0.0888	0.626	-4.5116	stable
	hsa_circ_0004238	2.1387	4.7708	1.5344	0.1596	0.6925	-5.016	stable
	novel_circ_0000379	-2.1368	2.9517	-1.4387	0.1844	0.7021	-5.1354	stable
	hsa_circ_0017250	-2.1366	2.8157	-1.4821	0.1727	0.6983	-5.0818	stable
	novel_circ_0016286	-2.1357	2.3225	-1.9177	0.0877	0.6226	-4.5002	stable
	novel_circ_0030031	-2.1357	2.3225	-1.9177	0.0877	0.6226	-4.5002	stable
	novel_circ_0028954	-2.1355	4.2887	-1.7332	0.1174	0.6628	-4.7552	stable
	hsa_circ_0045463	2.1322	2.1454	2.0507	0.0708	0.6028	-4.3104	stable
	hsa_circ_0079380	-2.1318	3.2959	-1.9184	0.0876	0.6226	-4.4992	stable
	hsa_circ_0016600	-2.1301	4.8561	-1.5291	0.1609	0.6925	-5.0227	stable
	novel_circ_0019743	-2.13	3.385	-1.8394	0.0993	0.6429	-4.6097	stable
	novel_circ_0037157	-2.1296	3.3209	-1.9038	0.0896	0.6271	-4.5197	stable
	hsa_circ_0007595	-2.1294	2.4213	-1.7392	0.1163	0.6609	-4.7471	stable
	novel_circ_0029753	2.129	2.4509	1.7239	0.1191	0.6644	-4.7678	stable
	hsa_circ_0006796	-2.1273	5.9488	-1.2789	0.2332	0.7098	-5.324	stable
	hsa_circ_0070951	-2.1268	2.7565	-1.5506	0.1557	0.6895	-4.9954	stable
	hsa_circ_0018018	-2.125	2.2382	-1.9599	0.0819	0.6187	-4.4404	stable
	hsa_circ_0034804	-2.1246	2.4189	-1.7683	0.1111	0.6543	-4.7075	stable
	novel_circ_0002750	2.1246	2.2671	1.9427	0.0842	0.6209	-4.4648	stable
	novel_circ_0013613	2.1246	2.2671	1.9427	0.0842	0.6209	-4.4648	stable
	novel_circ_0046773	2.1246	2.2671	1.9427	0.0842	0.6209	-4.4648	stable
	novel_circ_0033506	2.1242	2.8409	2.1754	0.0579	0.5836	-4.1288	stable
	novel_circ_0020496	-2.1238	2.2376	-1.9731	0.0802	0.6172	-4.4216	stable
	novel_circ_0036483	2.1236	2.3222	1.8643	0.0954	0.6372	-4.5751	stable
	hsa_circ_0008969	-2.1233	4.3955	-1.6205	0.1399	0.6774	-4.9051	stable
	hsa_circ_0088397	-2.1225	2.841	-1.4888	0.171	0.6983	-5.0734	stable
	hsa_circ_0058923	-2.1222	3.0714	-2.0211	0.0743	0.6073	-4.353	stable
	hsa_circ_0004241	-2.1218	4.472	-1.6795	0.1276	0.6694	-4.8272	stable
	hsa_circ_0035955	2.1216	3.6133	1.8117	0.1037	0.6483	-4.648	stable
	novel_circ_0034674	-2.1215	1.9431	-2.3461	0.0438	0.573	-3.876	down
	hsa_circ_0002745	2.121	1.9697	2.3286	0.0451	0.573	-3.902	up
	novel_circ_0009606	2.121	1.9697	2.3286	0.0451	0.573	-3.902	up
	novel_circ_0048323	-2.1204	2.2359	-1.9841	0.0788	0.6158	-4.406	stable
	hsa_circ_0005884	-2.12	2.4166	-1.7812	0.1089	0.6496	-4.6899	stable
	novel_circ_0039941	2.1198	2.3204	1.8733	0.0941	0.6338	-4.5626	stable
	hsa_circ_0006006	-2.1188	4.343	-1.6689	0.1298	0.6711	-4.8414	stable
	novel_circ_0000905	2.1179	5.2193	1.4579	0.1791	0.6992	-5.1117	stable
	novel_circ_0005716	-2.1163	2.4847	-1.7127	0.1212	0.6644	-4.7829	stable
	novel_circ_0009394	-2.1161	2.4128	-1.7975	0.1061	0.6487	-4.6675	stable
	hsa_circ_0030382	-2.1161	2.4128	-1.7975	0.1061	0.6487	-4.6675	stable
	hsa_circ_0071404	-2.1161	2.4146	-1.7874	0.1078	0.6496	-4.6814	stable
	novel_circ_0048476	-2.1157	2.3324	-1.881	0.0929	0.6307	-4.5518	stable
	novel_circ_0015574	-2.1155	3.5882	-1.8313	0.1006	0.6457	-4.6209	stable
	novel_circ_0004469	-2.1152	1.9399	-2.39	0.0408	0.5604	-3.8102	down
	hsa_circ_0042471	-2.1152	1.9399	-2.39	0.0408	0.5604	-3.8102	down
	hsa_circ_0056037	-2.1152	1.9399	-2.39	0.0408	0.5604	-3.8102	down
	novel_circ_0020565	-2.1152	1.9399	-2.39	0.0408	0.5604	-3.8102	down
	hsa_circ_0004597	2.1146	4.2367	1.7115	0.1214	0.6644	-4.7845	stable
	hsa_circ_0054366	-2.1144	2.1083	-2.1675	0.0586	0.5851	-4.1403	stable
	hsa_circ_0044302	-2.1144	2.431	-1.7089	0.1219	0.6644	-4.7879	stable
	novel_circ_0043502	-2.1143	2.4137	-1.7945	0.1066	0.6496	-4.6717	stable
	novel_circ_0010210	2.1142	4.5631	1.6509	0.1334	0.6729	-4.8651	stable
	novel_circ_0019050	2.1109	2.3159	1.9098	0.0888	0.626	-4.5113	stable
	novel_circ_0026239	-2.1105	2.2477	-1.9231	0.0869	0.6226	-4.4925	stable
	hsa_circ_0001857	-2.1102	3.4371	-1.8129	0.1035	0.6483	-4.6463	stable
	hsa_circ_0023229	-2.1102	3.4371	-1.8397	0.0992	0.6429	-4.6093	stable
	hsa_circ_0074532	-2.1085	2.5594	-1.6085	0.1425	0.6789	-4.9208	stable
	hsa_circ_0002294	-2.1078	3.9433	-1.7464	0.115	0.659	-4.7373	stable
	hsa_circ_0006955	-2.1076	4.1984	-1.7148	0.1208	0.6644	-4.78	stable
	novel_circ_0027833	2.1073	4.0436	1.7062	0.1224	0.6644	-4.7916	stable
	novel_circ_0044577	2.1067	3.0111	1.9782	0.0796	0.6163	-4.4144	stable
	hsa_circ_0054309	-2.1065	3.5419	-1.8325	0.1004	0.6456	-4.6192	stable
	novel_circ_0037500	-2.1052	5.3612	-1.4155	0.1909	0.7034	-5.1636	stable
	novel_circ_0001456	-2.104	2.5397	-1.6944	0.1247	0.6655	-4.8073	stable
	novel_circ_0002351	2.1024	3.2208	1.731	0.1178	0.6628	-4.7581	stable
	novel_circ_0042940	-2.1007	5.0381	-1.4505	0.1811	0.6995	-5.1209	stable
	novel_circ_0049270	-2.0999	2.7235	-1.5431	0.1575	0.6915	-5.005	stable
	hsa_circ_0083826	2.0996	3.1667	1.9852	0.0787	0.6158	-4.4044	stable
	hsa_circ_0003497	2.0991	4.6383	1.6027	0.1437	0.6789	-4.9283	stable
	novel_circ_0008767	-2.0986	3.4518	-1.8861	0.0922	0.6298	-4.5446	stable
	novel_circ_0026363	-2.0973	2.2411	-1.9746	0.08	0.6172	-4.4194	stable
	hsa_circ_0060235	2.0966	3.1193	1.8924	0.0913	0.6292	-4.5358	stable
	hsa_circ_0081330	2.0964	3.6651	1.7671	0.1113	0.6543	-4.7092	stable
	novel_circ_0008360	-2.0956	2.6177	-1.6018	0.1439	0.6789	-4.9295	stable
	novel_circ_0046973	-2.0955	3.4158	-1.8751	0.0938	0.6332	-4.56	stable
	novel_circ_0034669	-2.0945	2.1751	-1.992	0.0778	0.6137	-4.3947	stable
	novel_circ_0015862	-2.0936	3.9817	-1.7403	0.1161	0.6606	-4.7456	stable
	hsa_circ_0008313	-2.0932	4.4668	-1.6281	0.1382	0.6774	-4.8952	stable
	novel_circ_0004006	-2.093	3.7277	-1.7365	0.1168	0.662	-4.7508	stable
	hsa_circ_0023655	-2.0922	3.183	-1.8838	0.0925	0.6298	-4.5479	stable
	novel_circ_0040879	-2.0917	2.551	-1.6507	0.1335	0.6729	-4.8654	stable
	novel_circ_0029593	-2.0917	3.9087	-1.753	0.1138	0.6569	-4.7283	stable
	novel_circ_0045696	-2.0903	2.1731	-2.0086	0.0758	0.609	-4.3709	stable
	hsa_circ_0027241	2.0894	3.7028	1.7609	0.1124	0.6555	-4.7177	stable
	hsa_circ_0005598	-2.0891	5.4095	-1.3908	0.198	0.7056	-5.1933	stable
	novel_circ_0014977	2.0887	3.6613	1.7074	0.1222	0.6644	-4.79	stable
	novel_circ_0005051	-2.0874	2.2983	-1.8918	0.0913	0.6292	-4.5366	stable
	novel_circ_0002236	2.0871	3.3699	1.7607	0.1124	0.6555	-4.7179	stable
	hsa_circ_0062983	2.0871	3.5291	1.8298	0.1008	0.6457	-4.623	stable
	hsa_circ_0017469	2.0867	3.3478	1.878	0.0934	0.6322	-4.556	stable
	hsa_circ_0007265	-2.0867	4.8765	-1.508	0.1661	0.696	-5.0494	stable
	novel_circ_0048991	-2.086	2.4806	-1.6823	0.1271	0.6688	-4.8235	stable
	hsa_circ_0040792	-2.0849	3.718	-1.7263	0.1187	0.6644	-4.7646	stable
	novel_circ_0047723	-2.0839	3.8864	-1.7178	0.1203	0.6644	-4.776	stable
	hsa_circ_0077712	-2.0832	2.5835	-1.5861	0.1475	0.6814	-4.9498	stable
	novel_circ_0044661	-2.0832	2.5835	-1.5861	0.1475	0.6814	-4.9498	stable
	hsa_circ_0028152	-2.0817	2.0919	-2.0369	0.0724	0.6055	-4.3303	stable
	hsa_circ_0010935	-2.0797	3.1877	-1.9014	0.09	0.6271	-4.5231	stable
	hsa_circ_0003869	-2.0792	3.8338	-1.6459	0.1345	0.6729	-4.8718	stable
	hsa_circ_0008886	-2.0791	2.8496	-1.3774	0.202	0.7058	-5.2094	stable
	hsa_circ_0009352	-2.0783	3.0456	-1.9983	0.077	0.6112	-4.3856	stable
	novel_circ_0023245	-2.0762	2.3929	-1.7194	0.1199	0.6644	-4.7738	stable
	novel_circ_0011353	2.0761	2.3422	1.7965	0.1063	0.6487	-4.6689	stable
	novel_circ_0044195	2.0761	2.3422	1.7965	0.1063	0.6487	-4.6689	stable
	novel_circ_0024123	-2.076	3.0483	-1.964	0.0814	0.6186	-4.4346	stable
	novel_circ_0007415	-2.0755	3.2812	-1.7999	0.1057	0.6487	-4.6643	stable
	novel_circ_0008719	-2.0754	3.8992	-1.7597	0.1126	0.6555	-4.7192	stable
	novel_circ_0031608	-2.0752	3.0478	-1.971	0.0805	0.6172	-4.4247	stable
	novel_circ_0047596	-2.0748	3.8819	-1.7017	0.1233	0.6655	-4.7976	stable
	hsa_circ_0024242	-2.0743	4.3733	-1.6328	0.1372	0.6766	-4.8889	stable
	novel_circ_0013322	-2.0719	2.087	-2.0888	0.0666	0.5973	-4.2552	stable
	hsa_circ_0003066	-2.0717	4.9566	-1.4993	0.1683	0.6969	-5.0604	stable
	novel_circ_0007252	-2.0714	3.8358	-1.6627	0.131	0.6711	-4.8495	stable
	novel_circ_0019986	-2.069	2.6694	-1.5064	0.1665	0.6963	-5.0514	stable
	novel_circ_0021714	2.0688	3.59	1.7052	0.1226	0.6644	-4.7929	stable
	novel_circ_0031103	-2.0685	2.0853	-2.1033	0.065	0.5948	-4.2342	stable
	novel_circ_0021168	-2.0685	2.0853	-2.1033	0.065	0.5948	-4.2342	stable
	hsa_circ_0003294	-2.0685	3.7464	-1.7814	0.1088	0.6496	-4.6897	stable
	novel_circ_0031490	2.0684	3.2038	1.9082	0.089	0.6268	-4.5136	stable
	hsa_circ_0066184	-2.0683	2.5761	-1.5609	0.1533	0.6895	-4.9823	stable
	novel_circ_0014333	2.0683	3.7304	1.7879	0.1077	0.6496	-4.6808	stable
	novel_circ_0036850	-2.0676	3.6241	-1.6963	0.1244	0.6655	-4.8049	stable
	novel_circ_0045800	2.0639	3.5234	1.8107	0.1039	0.6483	-4.6495	stable
	hsa_circ_0002663	2.0626	4.2529	1.618	0.1404	0.6774	-4.9084	stable
	hsa_circ_0003373	2.061	2.6911	1.5309	0.1604	0.6925	-5.0205	stable
	novel_circ_0009291	-2.0586	2.205	-1.8474	0.098	0.6429	-4.5987	stable
	novel_circ_0017204	2.0581	3.1459	1.8949	0.0909	0.6291	-4.5323	stable
	novel_circ_0013115	2.058	3.2851	1.7298	0.118	0.6631	-4.7598	stable
	novel_circ_0049015	-2.0579	3.7593	-1.7252	0.1189	0.6644	-4.766	stable
	hsa_circ_0058454	2.057	3.2708	1.8932	0.0911	0.6292	-4.5346	stable
	novel_circ_0011048	-2.0545	2.4011	-1.7064	0.1224	0.6644	-4.7913	stable
	novel_circ_0032869	-2.0544	2.5691	-1.5978	0.1448	0.6792	-4.9346	stable
	novel_circ_0007200	2.0542	3.8586	1.5946	0.1455	0.6803	-4.9388	stable
	hsa_circ_0056310	-2.0537	3.4327	-1.7737	0.1101	0.6523	-4.7001	stable
	hsa_circ_0050565	-2.0522	3.7951	-1.6679	0.13	0.6711	-4.8426	stable
	novel_circ_0022025	2.0512	4.4419	1.6171	0.1406	0.6774	-4.9095	stable
	novel_circ_0009369	-2.0512	2.3994	-1.7132	0.1211	0.6644	-4.7822	stable
	novel_circ_0009231	2.051	3.5929	1.7857	0.1081	0.6496	-4.6837	stable
	hsa_circ_0005518	2.0502	3.2662	1.8522	0.0973	0.6429	-4.5919	stable
	novel_circ_0040442	-2.0501	3.0353	-1.7823	0.1087	0.6496	-4.6885	stable
	hsa_circ_0088396	2.0498	3.4158	1.7046	0.1228	0.6644	-4.7937	stable
	novel_circ_0043799	-2.0497	2.3796	-1.6977	0.1241	0.6655	-4.803	stable
	novel_circ_0037939	-2.049	3.3281	-1.8091	0.1042	0.6483	-4.6516	stable
	hsa_circ_0064516	-2.0475	3.5732	-1.6922	0.1251	0.6661	-4.8103	stable
	novel_circ_0015387	-2.0463	3.0334	-1.9406	0.0845	0.6209	-4.4678	stable
	hsa_circ_0067007	-2.0462	2.151	-1.97	0.0806	0.6172	-4.4261	stable
	novel_circ_0045880	-2.0462	2.151	-1.97	0.0806	0.6172	-4.4261	stable
	hsa_circ_0051749	-2.0461	2.2776	-1.8154	0.1031	0.6483	-4.6429	stable
	novel_circ_0034468	-2.0461	2.2776	-1.8154	0.1031	0.6483	-4.6429	stable
	hsa_circ_0016123	2.0458	2.9697	1.9328	0.0856	0.6209	-4.4789	stable
	novel_circ_0018797	-2.0454	4.512	-1.5971	0.145	0.6797	-4.9356	stable
	novel_circ_0018710	-2.0449	2.277	-1.8266	0.1013	0.6462	-4.6275	stable
	novel_circ_0000548	2.0445	3.196	1.8449	0.0984	0.6429	-4.6021	stable
	hsa_circ_0004624	2.0434	4.4177	1.5993	0.1445	0.6792	-4.9327	stable
	novel_circ_0039543	2.0429	2.9682	1.9641	0.0814	0.6186	-4.4345	stable
	novel_circ_0012876	-2.0422	2.5088	-1.5894	0.1467	0.6814	-4.9455	stable
	novel_circ_0038747	-2.0421	1.9765	-2.2126	0.0545	0.5776	-4.074	stable
	novel_circ_0015464	-2.0421	1.9765	-2.2126	0.0545	0.5776	-4.074	stable
	novel_circ_0041355	-2.0421	1.9765	-2.2126	0.0545	0.5776	-4.074	stable
	hsa_circ_0003259	-2.0421	1.9765	-2.2126	0.0545	0.5776	-4.074	stable
	hsa_circ_0021139	2.0409	2.1822	1.9337	0.0854	0.6209	-4.4775	stable
	hsa_circ_0047641	2.0409	2.1822	1.9337	0.0854	0.6209	-4.4775	stable
	novel_circ_0019616	2.0409	2.1822	1.9337	0.0854	0.6209	-4.4775	stable
	hsa_circ_0000107	-2.0401	3.8031	-1.6886	0.1259	0.6677	-4.8151	stable
	novel_circ_0027653	2.04	3.5143	1.7602	0.1125	0.6555	-4.7185	stable
	novel_circ_0045025	-2.0399	1.9754	-2.2226	0.0536	0.5776	-4.0593	stable
	novel_circ_0013840	2.0396	3.5844	1.7913	0.1071	0.6496	-4.676	stable
	novel_circ_0021127	-2.0396	3.3254	-1.8506	0.0975	0.6429	-4.5942	stable
	novel_circ_0038556	-2.0392	3.3252	-1.7966	0.1062	0.6487	-4.6688	stable
	hsa_circ_0037743	-2.039	4.7519	-1.5087	0.1659	0.6956	-5.0485	stable
	novel_circ_0000952	-2.0383	3.1981	-1.8242	0.1017	0.6476	-4.6308	stable
	novel_circ_0034515	-2.0382	3.8839	-1.7153	0.1207	0.6644	-4.7794	stable
	novel_circ_0039741	-2.0378	3.2489	-1.8565	0.0966	0.6408	-4.5859	stable
	novel_circ_0047928	-2.0376	2.1467	-2.0023	0.0765	0.6092	-4.3799	stable
	novel_circ_0007735	-2.0363	2.2728	-1.8508	0.0975	0.6429	-4.5939	stable
	novel_circ_0004862	-2.0358	3.149	-1.8013	0.1055	0.6487	-4.6624	stable
	novel_circ_0043816	-2.0354	4.3057	-1.619	0.1402	0.6774	-4.907	stable
	novel_circ_0001166	-2.0349	3.6331	-1.6055	0.1431	0.6789	-4.9246	stable
	hsa_circ_0042754	-2.0346	2.3721	-1.6231	0.1393	0.6774	-4.9016	stable
	novel_circ_0019301	2.0341	3.7334	1.7465	0.115	0.659	-4.7371	stable
	hsa_circ_0032533	-2.0336	3.6324	-1.6537	0.1329	0.6728	-4.8615	stable
	novel_circ_0049226	-2.0299	2.2074	-1.8687	0.0948	0.6356	-4.569	stable
	hsa_circ_0009435	2.0292	3.4386	1.7569	0.1131	0.6565	-4.7231	stable
	novel_circ_0011117	2.0291	2.3568	1.7621	0.1122	0.6555	-4.716	stable
	hsa_circ_0054413	-2.027	2.5834	-1.5543	0.1548	0.6895	-4.9907	stable
	novel_circ_0028170	-2.0267	3.2695	-1.7521	0.114	0.6569	-4.7296	stable
	hsa_circ_0085760	-2.0263	3.4976	-1.7116	0.1214	0.6644	-4.7844	stable
	hsa_circ_0064471	2.0259	3.7521	1.5516	0.1555	0.6895	-4.9941	stable
	novel_circ_0017745	2.0252	2.3167	1.7635	0.1119	0.6555	-4.714	stable
	novel_circ_0015929	-2.0249	2.287	-1.791	0.1072	0.6496	-4.6764	stable
	hsa_circ_0077395	-2.0215	2.2853	-1.7996	0.1057	0.6487	-4.6647	stable
	hsa_circ_0018038	-2.0212	3.4776	-1.7971	0.1062	0.6487	-4.6681	stable
	novel_circ_0021962	2.0184	3.0835	1.8392	0.0993	0.6429	-4.61	stable
	novel_circ_0023606	-2.0172	3.1397	-1.8079	0.1044	0.6483	-4.6533	stable
	novel_circ_0009234	-2.0164	3.4385	-1.8064	0.1046	0.6483	-4.6553	stable
	novel_circ_0008332	-2.0163	2.2828	-1.8141	0.1033	0.6483	-4.6447	stable
	novel_circ_0030738	-2.0157	2.7206	-1.4348	0.1854	0.7021	-5.1401	stable
	novel_circ_0025961	-2.0152	2.2822	-1.8184	0.1026	0.6483	-4.6388	stable
	novel_circ_0048853	-2.0152	2.2822	-1.8184	0.1026	0.6483	-4.6388	stable
	novel_circ_0007056	-2.0151	4.497	-1.5309	0.1604	0.6925	-5.0205	stable
	hsa_circ_0031465	-2.0148	3.8188	-1.6624	0.1311	0.6711	-4.85	stable
	novel_circ_0045949	-2.0126	3.4494	-1.6717	0.1292	0.6708	-4.8376	stable
	novel_circ_0048472	-2.0124	3.5354	-1.7606	0.1124	0.6555	-4.718	stable
	novel_circ_0014067	-2.0108	3.1843	-1.836	0.0998	0.6438	-4.6144	stable
	hsa_circ_0050236	-2.01	3.1528	-1.8387	0.0994	0.6429	-4.6107	stable
	hsa_circ_0007128	2.0097	5.3848	1.3239	0.2185	0.7058	-5.2723	stable
	hsa_circ_0000563	2.0096	3.9347	1.6731	0.1289	0.6698	-4.8358	stable
	novel_circ_0000550	2.0093	4.0381	1.6505	0.1335	0.6729	-4.8657	stable
	novel_circ_0019096	-2.0088	3.2344	-1.7559	0.1133	0.6565	-4.7244	stable
	hsa_circ_0004702	2.0078	3.3437	1.8126	0.1036	0.6483	-4.6468	stable
	hsa_circ_0004949	-2.0078	5.1619	-1.3907	0.198	0.7056	-5.1935	stable
	novel_circ_0027697	-2.0076	4.4379	-1.5795	0.149	0.6831	-4.9584	stable
	novel_circ_0033965	2.0076	4.0494	1.6449	0.1347	0.6729	-4.8731	stable
	hsa_circ_0003042	2.0074	4.7762	1.474	0.1749	0.6983	-5.0919	stable
	hsa_circ_0082096	-2.0059	4.306	-1.4913	0.1704	0.6983	-5.0703	stable
	hsa_circ_0003567	2.0013	4.5873	1.5274	0.1613	0.6925	-5.025	stable
	hsa_circ_0067163	2	3.6169	1.7349	0.1171	0.6624	-4.7529	stable
	hsa_circ_0006073	-1.9984	2.1749	-1.8769	0.0935	0.6322	-4.5575	stable
	novel_circ_0030004	-1.9984	2.1749	-1.8769	0.0935	0.6322	-4.5575	stable
	novel_circ_0048888	-1.9984	2.1749	-1.8769	0.0935	0.6322	-4.5575	stable
	hsa_circ_0002086	1.9977	5.0895	1.3951	0.1967	0.7056	-5.1882	stable
	novel_circ_0012136	1.9966	3.2517	1.799	0.1058	0.6487	-4.6656	stable
	hsa_circ_0032289	-1.9962	2.1738	-1.8825	0.0927	0.6298	-4.5497	stable
	hsa_circ_0042264	-1.9962	2.1738	-1.8825	0.0927	0.6298	-4.5497	stable
	hsa_circ_0050399	-1.9951	2.1254	-1.9306	0.0859	0.6217	-4.4819	stable
	hsa_circ_0027058	1.9944	3.7803	1.583	0.1482	0.6821	-4.9538	stable
	hsa_circ_0027236	1.9941	2.2018	1.862	0.0958	0.6379	-4.5783	stable
	novel_circ_0026686	1.9941	3.607	1.6789	0.1278	0.6694	-4.828	stable
	hsa_circ_0029392	1.9935	4.7202	1.4714	0.1756	0.6983	-5.0951	stable
	hsa_circ_0002356	1.9927	3.7306	1.6183	0.1403	0.6774	-4.908	stable
	novel_circ_0037346	1.9926	2.0339	2.0374	0.0723	0.6055	-4.3296	stable
	hsa_circ_0052472	1.9926	2.0339	2.0374	0.0723	0.6055	-4.3296	stable
	hsa_circ_0005501	1.9925	5.4348	1.2763	0.2341	0.7102	-5.3268	stable
	novel_circ_0043863	-1.9917	2.1237	-1.9426	0.0842	0.6209	-4.465	stable
	hsa_circ_0062649	-1.9916	5.1991	-1.3671	0.205	0.7058	-5.2215	stable
	hsa_circ_0059501	1.9908	3.6098	1.7213	0.1196	0.6644	-4.7713	stable
	novel_circ_0015289	-1.9906	5.2135	-4.3801	0.0018	0.0811	-0.9077	down
	hsa_circ_0018275	-1.9898	2.1706	-1.9056	0.0894	0.6271	-4.5173	stable
	novel_circ_0002233	-1.9898	2.1706	-1.9056	0.0894	0.6271	-4.5173	stable
	novel_circ_0010515	-1.9898	2.1706	-1.9056	0.0894	0.6271	-4.5173	stable
	novel_circ_0026229	1.9897	3.2576	1.7229	0.1193	0.6644	-4.7691	stable
	hsa_circ_0083987	-1.9894	3.7232	-1.7053	0.1226	0.6644	-4.7927	stable
	hsa_circ_0038652	-1.9891	4.3439	-1.5662	0.152	0.6881	-4.9754	stable
	hsa_circ_0079798	-1.9878	3.9015	-1.565	0.1523	0.6883	-4.977	stable
	hsa_circ_0064679	-1.9872	3.4781	-1.7288	0.1182	0.6633	-4.7611	stable
	novel_circ_0031161	1.9864	2.9399	1.889	0.0918	0.6295	-4.5406	stable
	hsa_circ_0006645	-1.9855	2.3493	-1.7101	0.1217	0.6644	-4.7863	stable
	novel_circ_0037736	1.9852	3.7247	1.6188	0.1402	0.6774	-4.9073	stable
	hsa_circ_0066740	-1.9846	2.5342	-1.516	0.1641	0.6942	-5.0393	stable
	novel_circ_0029303	-1.9846	2.5342	-1.516	0.1641	0.6942	-5.0393	stable
	novel_circ_0036672	1.9837	3.4134	1.7235	0.1192	0.6644	-4.7682	stable
	novel_circ_0015586	-1.9836	3.2218	-1.8107	0.1039	0.6483	-4.6494	stable
	hsa_circ_0004676	1.9835	3.5563	1.6898	0.1256	0.6676	-4.8136	stable
	novel_circ_0032940	-1.9834	3.6028	-1.6433	0.135	0.673	-4.8752	stable
	hsa_circ_0038891	1.9825	3.8019	1.6648	0.1306	0.6711	-4.8467	stable
	novel_circ_0015802	-1.9817	3.9162	-1.6478	0.1341	0.6729	-4.8693	stable
	novel_circ_0005793	-1.9816	2.1832	-1.8452	0.0984	0.6429	-4.6017	stable
	novel_circ_0015388	1.9816	2.0394	2.0139	0.0751	0.6083	-4.3632	stable
	novel_circ_0013846	1.9816	2.0394	2.0139	0.0751	0.6083	-4.3632	stable
	hsa_circ_0018025	-1.9815	3.3814	-1.6744	0.1287	0.6696	-4.834	stable
	novel_circ_0046151	1.9813	3.4147	1.7093	0.1218	0.6644	-4.7874	stable
	hsa_circ_0008935	-1.9807	4.6493	-1.4846	0.1721	0.6983	-5.0786	stable
	novel_circ_0036053	-1.9804	3.5447	-1.6943	0.1247	0.6655	-4.8075	stable
	hsa_circ_0008423	1.9802	3.9132	1.5523	0.1553	0.6895	-4.9932	stable
	novel_circ_0042398	-1.9797	2.2444	-1.7123	0.1213	0.6644	-4.7833	stable
	novel_circ_0032099	-1.9795	2.1821	-1.8506	0.0975	0.6429	-4.5942	stable
	hsa_circ_0002809	1.978	3.3103	1.7394	0.1162	0.6609	-4.7468	stable
	novel_circ_0029825	1.9779	3.6059	1.6902	0.1255	0.6674	-4.813	stable
	hsa_circ_0034088	-1.9778	2.4155	-1.5862	0.1474	0.6814	-4.9497	stable
	novel_circ_0021401	1.9775	2.2139	1.8137	0.1034	0.6483	-4.6452	stable
	novel_circ_0007274	1.9775	2.2139	1.8137	0.1034	0.6483	-4.6452	stable
	novel_circ_0029310	-1.9772	3.2943	-1.7381	0.1165	0.6617	-4.7485	stable
	hsa_circ_0029624	-1.9771	4.6711	-1.4614	0.1782	0.6984	-5.1075	stable
	novel_circ_0033353	-1.9768	3.7006	-1.6825	0.1271	0.6688	-4.8232	stable
	hsa_circ_0067222	1.9758	3.1048	1.8134	0.1035	0.6483	-4.6457	stable
	hsa_circ_0056744	-1.9742	4.0219	-1.6228	0.1394	0.6774	-4.902	stable
	novel_circ_0044005	1.9735	3.0729	1.8422	0.0989	0.6429	-4.6059	stable
	hsa_circ_0002739	1.9732	3.1562	1.7144	0.1209	0.6644	-4.7805	stable
	novel_circ_0013845	1.9729	3.7649	1.6673	0.1301	0.6711	-4.8434	stable
	novel_circ_0026585	-1.9729	4.167	-1.4638	0.1776	0.6983	-5.1046	stable
	novel_circ_0023471	-1.9722	3.6701	-1.6765	0.1282	0.6694	-4.8312	stable
	novel_circ_0036370	-1.9721	3.123	-1.6765	0.1283	0.6694	-4.8313	stable
	hsa_circ_0006786	1.972	3.6029	1.6936	0.1249	0.6657	-4.8084	stable
	hsa_circ_0039264	-1.9709	4.3038	-1.5437	0.1573	0.6913	-5.0042	stable
	hsa_circ_0004964	-1.9704	4.4916	-1.5142	0.1646	0.6942	-5.0416	stable
	hsa_circ_0043975	-1.9691	3.4148	-1.7535	0.1137	0.6569	-4.7277	stable
	novel_circ_0022350	-1.9681	4.9436	-1.4075	0.1931	0.7039	-5.1733	stable
	hsa_circ_0087353	1.9663	3.1528	1.6827	0.127	0.6688	-4.823	stable
	novel_circ_0043346	-1.9658	3.1307	-1.6378	0.1362	0.675	-4.8824	stable
	novel_circ_0037605	1.9656	4.1312	1.6045	0.1434	0.6789	-4.926	stable
	novel_circ_0018641	1.9656	3.2064	1.733	0.1174	0.6628	-4.7554	stable
	novel_circ_0034964	-1.9643	2.8199	-1.7766	0.1096	0.6517	-4.6962	stable
	hsa_circ_0002562	-1.9643	3.975	-1.6058	0.1431	0.6789	-4.9243	stable
	novel_circ_0048846	1.9642	2.9289	1.8705	0.0945	0.6356	-4.5665	stable
	novel_circ_0024703	-1.9642	3.2857	-1.7887	0.1076	0.6496	-4.6797	stable
	novel_circ_0016350	1.9639	4.6686	1.4412	0.1837	0.7019	-5.1323	stable
	hsa_circ_0006493	-1.9638	4.258	-1.5211	0.1629	0.694	-5.0329	stable
	hsa_circ_0006009	-1.9637	2.4085	-1.6222	0.1395	0.6774	-4.9028	stable
	novel_circ_0047809	1.9614	3.2898	1.7717	0.1105	0.6532	-4.7029	stable
	novel_circ_0009622	1.9613	3.4964	1.6446	0.1347	0.6729	-4.8734	stable
	hsa_circ_0017962	1.9612	3.4105	1.7294	0.1181	0.6632	-4.7603	stable
	hsa_circ_0074270	1.9609	2.9272	1.8875	0.092	0.6295	-4.5427	stable
	novel_circ_0006165	-1.9604	4.02	-1.551	0.1556	0.6895	-4.9949	stable
	novel_circ_0045373	-1.9603	4.2431	-1.5542	0.1548	0.6895	-4.9908	stable
	novel_circ_0033053	-1.9597	3.1588	-1.7645	0.1118	0.6555	-4.7128	stable
	hsa_circ_0042488	-1.9594	2.8175	-1.9299	0.086	0.6218	-4.483	stable
	novel_circ_0042983	1.9592	2.9374	1.8033	0.1051	0.6487	-4.6596	stable
	novel_circ_0040446	1.9585	4.2554	1.5329	0.16	0.6925	-5.018	stable
	hsa_circ_0000455	1.9578	3.6258	1.6872	0.1261	0.6677	-4.8169	stable
	hsa_circ_0008191	-1.9575	2.9852	-1.8211	0.1022	0.6483	-4.6351	stable
	novel_circ_0044398	-1.9573	4.0904	-1.5904	0.1465	0.6814	-4.9443	stable
	novel_circ_0037327	-1.9571	2.1542	-1.7991	0.1058	0.6487	-4.6653	stable
	hsa_circ_0003012	-1.9571	2.1542	-1.7991	0.1058	0.6487	-4.6653	stable
	novel_circ_0046507	1.9563	2.4514	1.5556	0.1545	0.6895	-4.989	stable
	novel_circ_0008022	1.9561	2.9358	1.8289	0.101	0.6457	-4.6243	stable
	hsa_circ_0005763	1.9553	2.9266	1.902	0.0899	0.6271	-4.5224	stable
	hsa_circ_0002392	1.9545	3.4013	1.6501	0.1336	0.6729	-4.8662	stable
	hsa_circ_0012107	-1.9541	3.1249	-1.8215	0.1021	0.6483	-4.6345	stable
	novel_circ_0027553	-1.9535	3.1557	-1.8115	0.1038	0.6483	-4.6484	stable
	hsa_circ_0078523	-1.9529	2.0275	-1.9693	0.0807	0.6175	-4.4271	stable
	hsa_circ_0071113	-1.9524	4.4826	-1.5025	0.1675	0.6966	-5.0564	stable
	hsa_circ_0011693	1.9514	3.5105	1.6733	0.1289	0.6698	-4.8355	stable
	hsa_circ_0064988	1.9512	3.3672	1.6754	0.1285	0.6694	-4.8327	stable
	novel_circ_0047958	1.9509	2.0548	1.9499	0.0833	0.6205	-4.4546	stable
	novel_circ_0036322	1.9509	2.0548	1.9499	0.0833	0.6205	-4.4546	stable
	novel_circ_0024063	-1.9506	3.5248	-1.6355	0.1367	0.6756	-4.8855	stable
	novel_circ_0037913	1.95	3.8346	1.5925	0.146	0.681	-4.9416	stable
	hsa_circ_0036750	1.9495	4.0075	1.5827	0.1482	0.6822	-4.9542	stable
	hsa_circ_0005378	-1.9478	2.2485	-1.7215	0.1195	0.6644	-4.771	stable
	novel_circ_0019867	1.9473	3.2148	1.7695	0.1109	0.6542	-4.7059	stable
	novel_circ_0018923	1.9469	2.9312	1.893	0.0912	0.6292	-4.535	stable
	novel_circ_0011401	1.946	3.397	1.7092	0.1219	0.6644	-4.7875	stable
	novel_circ_0000378	-1.9458	2.9794	-1.8002	0.1056	0.6487	-4.6639	stable
	novel_circ_0038468	-1.945	1.8549	-2.2333	0.0527	0.5776	-4.0435	stable
	novel_circ_0013801	-1.945	1.8549	-2.2333	0.0527	0.5776	-4.0435	stable
	hsa_circ_0035075	-1.9443	2.0232	-2.006	0.0761	0.609	-4.3746	stable
	hsa_circ_0009019	-1.9435	3.6201	-1.6258	0.1387	0.6774	-4.8982	stable
	novel_circ_0006879	1.9431	3.276	1.698	0.124	0.6655	-4.8026	stable
	hsa_circ_0043333	-1.9426	2.8091	-1.8953	0.0908	0.6291	-4.5317	stable
	novel_circ_0049333	1.9422	2.2316	1.7497	0.1144	0.6584	-4.7329	stable
	hsa_circ_0019614	-1.9412	3.5201	-1.6733	0.1289	0.6698	-4.8355	stable
	hsa_circ_0005973	-1.9411	5.5867	-1.2303	0.25	0.7168	-5.3784	stable
	novel_circ_0038617	-1.9408	4.1752	-1.5169	0.1639	0.6942	-5.0382	stable
	novel_circ_0020570	1.9407	3.526	1.5775	0.1494	0.6842	-4.961	stable
	novel_circ_0015365	-1.9406	2.458	-1.5306	0.1605	0.6925	-5.0208	stable
	novel_circ_0009612	-1.9399	4.1145	-1.4944	0.1696	0.6983	-5.0665	stable
	novel_circ_0019370	1.9392	3.5166	1.6849	0.1266	0.6677	-4.8201	stable
	novel_circ_0014870	1.9372	3.351	1.6587	0.1318	0.6717	-4.8549	stable
	hsa_circ_0002857	1.9362	4.6178	1.4233	0.1887	0.7028	-5.1541	stable
	hsa_circ_0004883	1.9356	4.2941	1.5376	0.1588	0.6925	-5.012	stable
	hsa_circ_0084904	-1.9334	3.526	-1.6324	0.1373	0.6768	-4.8896	stable
	novel_circ_0047305	-1.9323	2.4038	-1.5578	0.154	0.6895	-4.9862	stable
	novel_circ_0011559	1.9322	3.7814	1.5586	0.1538	0.6895	-4.9851	stable
	hsa_circ_0030572	1.9302	3.5074	1.5352	0.1594	0.6925	-5.015	stable
	novel_circ_0037407	-1.9287	5.211	-1.3078	0.2236	0.7058	-5.2909	stable
	hsa_circ_0049741	1.9286	2.4198	1.5462	0.1567	0.6901	-5.001	stable
	hsa_circ_0064459	-1.9277	3.0386	-1.804	0.105	0.6487	-4.6586	stable
	novel_circ_0000053	1.9276	3.5705	1.6267	0.1385	0.6774	-4.897	stable
	novel_circ_0029146	-1.9275	2.4514	-1.5572	0.1541	0.6895	-4.987	stable
	novel_circ_0013702	1.9273	3.1333	1.7001	0.1236	0.6655	-4.7997	stable
	novel_circ_0031879	-1.9272	3.2692	-1.7436	0.1155	0.6598	-4.7411	stable
	hsa_circ_0004975	-1.9271	4.2808	-1.5194	0.1633	0.6942	-5.035	stable
	novel_circ_0039208	-1.9269	2.3372	-1.6149	0.1411	0.6786	-4.9125	stable
	novel_circ_0041616	1.9262	3.5114	1.6544	0.1327	0.6728	-4.8605	stable
	novel_circ_0007832	1.9256	4.1114	1.5575	0.1541	0.6895	-4.9866	stable
	hsa_circ_0091685	-1.9243	2.8276	-1.3114	0.2225	0.7058	-5.2868	stable
	novel_circ_0005256	1.9236	2.5342	1.4943	0.1696	0.6983	-5.0666	stable
	hsa_circ_0080069	1.9232	3.2027	1.6628	0.131	0.6711	-4.8494	stable
	hsa_circ_0075337	-1.9223	3.3293	-1.6867	0.1262	0.6677	-4.8177	stable
	hsa_circ_0058189	1.921	3.6892	1.6274	0.1384	0.6774	-4.896	stable
	novel_circ_0045624	1.918	3.0759	1.7973	0.1061	0.6487	-4.6679	stable
	hsa_circ_0073970	-1.9173	2.2132	-1.7363	0.1168	0.662	-4.751	stable
	novel_circ_0048368	-1.9172	3.6284	-1.6016	0.144	0.6789	-4.9297	stable
	hsa_circ_0002708	-1.9172	3.5719	-1.6526	0.1331	0.6729	-4.8629	stable
	hsa_circ_0003779	1.9169	3.0446	1.8298	0.1008	0.6457	-4.6231	stable
	hsa_circ_0007448	-1.9163	4.0083	-1.5241	0.1621	0.6938	-5.0291	stable
	novel_circ_0019449	1.9161	3.029	1.8003	0.1056	0.6487	-4.6638	stable
	hsa_circ_0003811	-1.916	2.3318	-1.6449	0.1347	0.6729	-4.8731	stable
	novel_circ_0024294	-1.9159	3.1369	-1.7145	0.1209	0.6644	-4.7804	stable
	novel_circ_0008996	-1.9157	3.2778	-1.6465	0.1343	0.6729	-4.8709	stable
	novel_circ_0028099	1.9152	3.9575	1.4633	0.1777	0.6983	-5.1051	stable
	novel_circ_0032951	-1.915	3.512	-1.6571	0.1322	0.6719	-4.857	stable
	novel_circ_0037876	-1.9135	3.2624	-1.6458	0.1345	0.6729	-4.8719	stable
	hsa_circ_0003854	1.9127	3.4479	1.6434	0.135	0.673	-4.875	stable
	hsa_circ_0034595	1.9123	3.2188	1.7037	0.1229	0.6645	-4.7949	stable
	novel_circ_0002568	1.9122	3.0305	1.7858	0.1081	0.6496	-4.6837	stable
	novel_circ_0037787	1.9113	3.9577	1.5097	0.1657	0.6954	-5.0473	stable
	novel_circ_0029178	-1.9108	3.5044	-1.6148	0.1411	0.6786	-4.9125	stable
	novel_circ_0023272	-1.909	4.511	-1.4642	0.1775	0.6983	-5.104	stable
	hsa_circ_0032506	1.909	3.0824	1.7668	0.1114	0.6543	-4.7096	stable
	hsa_circ_0006722	1.9084	3.0489	1.7841	0.1084	0.6496	-4.6859	stable
	novel_circ_0026706	1.9083	3.7349	1.5874	0.1472	0.6814	-4.9482	stable
	hsa_circ_0039714	1.9079	3.6642	1.551	0.1556	0.6895	-4.9949	stable
	novel_circ_0017960	1.9053	2.7314	1.8919	0.0913	0.6292	-4.5364	stable
	hsa_circ_0010539	1.9048	4.4537	1.4508	0.1811	0.6995	-5.1206	stable
	hsa_circ_0017731	-1.9045	3.5816	-1.5591	0.1537	0.6895	-4.9845	stable
	novel_circ_0045031	-1.9044	2.3898	-1.5771	0.1495	0.6842	-4.9614	stable
	hsa_circ_0062168	1.9035	3.0379	1.781	0.1089	0.6496	-4.6902	stable
	hsa_circ_0006446	-1.9022	5.3073	-1.264	0.2382	0.7123	-5.3407	stable
	novel_circ_0035537	1.9008	3.372	1.6441	0.1349	0.6729	-4.8742	stable
	novel_circ_0034342	-1.8998	3.9395	-1.5478	0.1564	0.6901	-4.999	stable
	novel_circ_0005741	1.8996	3.3367	1.7048	0.1227	0.6644	-4.7935	stable
	novel_circ_0022543	-1.8995	2.2243	-1.6966	0.1243	0.6655	-4.8045	stable
	hsa_circ_0001057	-1.8995	2.2243	-1.6966	0.1243	0.6655	-4.8045	stable
	novel_circ_0045905	1.8989	2.8677	1.7884	0.1076	0.6496	-4.68	stable
	novel_circ_0046423	-1.8987	3.6607	-1.5654	0.1522	0.6883	-4.9765	stable
	hsa_circ_0000594	1.8985	2.2534	1.6733	0.1289	0.6698	-4.8354	stable
	novel_circ_0017540	-1.8984	3.9452	-1.5544	0.1548	0.6895	-4.9906	stable
	novel_circ_0010633	-1.898	2.9593	-1.7751	0.1099	0.6519	-4.6983	stable
	hsa_circ_0003711	-1.8975	3.5971	-1.628	0.1383	0.6774	-4.8953	stable
	hsa_circ_0083953	1.8967	3.4537	1.6298	0.1379	0.6774	-4.8929	stable
	novel_circ_0031770	-1.8966	2.9548	-1.8195	0.1025	0.6483	-4.6372	stable
	novel_circ_0027246	-1.8948	3.7416	-1.594	0.1457	0.6804	-4.9395	stable
	hsa_circ_0002365	-1.8947	3.844	-1.502	0.1676	0.6966	-5.0569	stable
	novel_circ_0033897	-1.8947	3.5585	-1.6045	0.1433	0.6789	-4.9259	stable
	novel_circ_0016653	1.8938	4.0954	1.5353	0.1594	0.6925	-5.015	stable
	hsa_circ_0003571	-1.8933	3.9186	-1.5055	0.1667	0.6966	-5.0526	stable
	hsa_circ_0053063	1.8931	3.2729	1.6191	0.1402	0.6774	-4.9069	stable
	novel_circ_0002579	-1.8922	4.0107	-1.4837	0.1723	0.6983	-5.0798	stable
	novel_circ_0042195	-1.892	2.9563	-1.8078	0.1044	0.6483	-4.6534	stable
	hsa_circ_0005394	1.892	3.3759	1.6535	0.1329	0.6728	-4.8618	stable
	hsa_circ_0003050	1.8915	2.8925	1.7478	0.1147	0.6587	-4.7355	stable
	novel_circ_0025507	-1.8914	2.6192	-1.3981	0.1959	0.7054	-5.1846	stable
	novel_circ_0026420	-1.8909	2.22	-1.7189	0.12	0.6644	-4.7746	stable
	novel_circ_0000256	-1.8907	3.6575	-1.6024	0.1438	0.6789	-4.9287	stable
	hsa_circ_0066474	-1.8907	2.7831	-1.8474	0.098	0.6429	-4.5986	stable
	novel_circ_0025922	1.8875	3.2855	1.6139	0.1413	0.6786	-4.9137	stable
	hsa_circ_0006318	1.887	3.1131	1.7215	0.1196	0.6644	-4.771	stable
	novel_circ_0029727	1.8862	3.1842	1.7172	0.1204	0.6644	-4.7768	stable
	novel_circ_0000691	-1.8859	3.4316	-1.5913	0.1463	0.681	-4.9431	stable
	hsa_circ_0015445	1.8858	2.8611	1.8569	0.0966	0.6408	-4.5854	stable
	novel_circ_0009641	1.8835	3.4888	1.6473	0.1342	0.6729	-4.8699	stable
	hsa_circ_0069532	1.8833	2.8884	1.6851	0.1265	0.6677	-4.8198	stable
	novel_circ_0038956	-1.8828	2.7792	-1.902	0.0899	0.6271	-4.5223	stable
	novel_circ_0040573	1.8824	3.4064	1.666	0.1303	0.6711	-4.8451	stable
	novel_circ_0019161	-1.8822	3.82	-1.4624	0.1779	0.6983	-5.1063	stable
	novel_circ_0021006	-1.881	3.0716	-1.6878	0.126	0.6677	-4.8162	stable
	novel_circ_0019991	1.8801	3.3616	1.646	0.1344	0.6729	-4.8715	stable
	hsa_circ_0004808	1.8789	5.0562	1.3114	0.2225	0.7058	-5.2867	stable
	hsa_circ_0008332	-1.8786	3.9866	-1.5156	0.1642	0.6942	-5.0399	stable
	hsa_circ_0072425	-1.8784	3.345	-1.6589	0.1318	0.6717	-4.8546	stable
	novel_circ_0037701	-1.8777	3.1178	-1.7331	0.1174	0.6628	-4.7553	stable
	hsa_circ_0003507	-1.8776	4.0389	-1.5202	0.1631	0.6941	-5.034	stable
	novel_circ_0046255	1.8775	3.6186	1.5737	0.1503	0.6855	-4.9658	stable
	hsa_circ_0043256	1.8762	3.3621	1.6395	0.1358	0.6744	-4.8801	stable
	novel_circ_0022929	-1.876	2.0659	-1.8159	0.1031	0.6483	-4.6423	stable
	novel_circ_0029206	1.8753	3.7354	1.527	0.1614	0.6925	-5.0254	stable
	hsa_circ_0087302	1.8753	2.8866	1.6905	0.1255	0.6673	-4.8125	stable
	hsa_circ_0052802	-1.875	3.78	-1.5506	0.1557	0.6895	-4.9954	stable
	novel_circ_0024276	1.8748	4.7814	1.3565	0.2083	0.7058	-5.2341	stable
	novel_circ_0041909	1.8731	3.5011	1.5862	0.1474	0.6814	-4.9497	stable
	novel_circ_0019075	-1.8729	2.363	-1.5401	0.1582	0.692	-5.0087	stable
	hsa_circ_0029434	1.8728	3.358	1.5916	0.1462	0.681	-4.9427	stable
	novel_circ_0040042	-1.8712	2.9459	-1.7313	0.1177	0.6628	-4.7578	stable
	novel_circ_0044545	-1.871	3.5656	-1.6056	0.1431	0.6789	-4.9245	stable
	hsa_circ_0037515	1.8705	2.663	1.3435	0.2123	0.7058	-5.2494	stable
	novel_circ_0042633	1.8702	2.8818	1.7572	0.113	0.6565	-4.7226	stable
	novel_circ_0015833	-1.8696	2.0627	-1.8397	0.0992	0.6429	-4.6093	stable
	novel_circ_0019602	1.8684	2.096	1.7868	0.1079	0.6496	-4.6823	stable
	novel_circ_0000712	1.8684	2.096	1.7868	0.1079	0.6496	-4.6823	stable
	novel_circ_0039020	1.8684	2.096	1.7868	0.1079	0.6496	-4.6823	stable
	hsa_circ_0026233	-1.8677	4.3008	-1.3829	0.2003	0.7058	-5.2028	stable
	hsa_circ_0002205	1.8676	3.399	1.564	0.1525	0.6885	-4.9783	stable
	novel_circ_0043642	-1.8674	2.0616	-1.846	0.0983	0.6429	-4.6006	stable
	hsa_circ_0068928	1.8668	2.3901	1.5276	0.1613	0.6925	-5.0247	stable
	novel_circ_0002428	1.8668	2.3901	1.5276	0.1613	0.6925	-5.0247	stable
	novel_circ_0012630	-1.8656	2.9393	-1.8076	0.1044	0.6483	-4.6536	stable
	novel_circ_0012044	-1.8655	3.2527	-1.6195	0.1401	0.6774	-4.9064	stable
	hsa_circ_0084841	-1.8647	3.7966	-1.5502	0.1558	0.6896	-4.996	stable
	novel_circ_0001678	1.8646	3.0666	1.5997	0.1444	0.6792	-4.9322	stable
	novel_circ_0025275	1.8641	2.8788	1.7803	0.109	0.6498	-4.6912	stable
	hsa_circ_0003885	1.8636	4.1833	1.4439	0.1829	0.7011	-5.129	stable
	hsa_circ_0089076	-1.8632	2.3582	-1.5587	0.1538	0.6895	-4.985	stable
	novel_circ_0049355	-1.8626	4.0768	-1.4286	0.1872	0.7027	-5.1477	stable
	hsa_circ_0006293	-1.8624	2.3688	-1.5175	0.1637	0.6942	-5.0375	stable
	novel_circ_0034857	1.8623	3.5427	1.5914	0.1463	0.681	-4.943	stable
	hsa_circ_0069444	-1.8622	3.4602	-1.5955	0.1454	0.6803	-4.9377	stable
	novel_circ_0047154	1.8619	2.8799	1.7699	0.1108	0.6542	-4.7054	stable
	novel_circ_0019529	-1.8617	2.2874	-1.5943	0.1456	0.6803	-4.9391	stable
	novel_circ_0021163	-1.8617	2.2874	-1.5943	0.1456	0.6803	-4.9391	stable
	hsa_circ_0009057	1.8604	3.0645	1.6688	0.1298	0.6711	-4.8414	stable
	novel_circ_0003599	-1.8603	3.4146	-1.5855	0.1476	0.6814	-4.9506	stable
	hsa_circ_0001375	-1.8595	3.2333	-1.6306	0.1377	0.6774	-4.8919	stable
	novel_circ_0003155	-1.8592	2.5379	-1.4169	0.1905	0.7034	-5.1619	stable
	hsa_circ_0006756	1.8591	2.8873	1.742	0.1158	0.6605	-4.7433	stable
	hsa_circ_0017091	1.8582	4.1451	1.4815	0.1729	0.6983	-5.0826	stable
	novel_circ_0048128	-1.856	2.7658	-1.8646	0.0954	0.6372	-4.5746	stable
	hsa_circ_0067095	1.8558	3.169	1.64	0.1357	0.6743	-4.8795	stable
	hsa_circ_0006247	1.8554	5.0133	1.2862	0.2307	0.7083	-5.3156	stable
	novel_circ_0020722	-1.8541	3.5382	-1.5737	0.1503	0.6855	-4.9658	stable
	hsa_circ_0007495	-1.8533	2.3643	-1.5383	0.1586	0.6924	-5.011	stable
	hsa_circ_0084964	-1.8533	2.3643	-1.5383	0.1586	0.6924	-5.011	stable
	novel_circ_0005433	-1.8527	4.2054	-1.431	0.1865	0.7024	-5.1448	stable
	hsa_circ_0001383	-1.8517	4.0176	-1.4866	0.1716	0.6983	-5.0762	stable
	novel_circ_0002709	-1.8507	4.4643	-1.4123	0.1918	0.7034	-5.1675	stable
	novel_circ_0007135	-1.8499	4.0681	-1.488	0.1712	0.6983	-5.0744	stable
	novel_circ_0033044	1.8497	3.4179	1.5467	0.1566	0.6901	-5.0004	stable
	novel_circ_0033969	-1.8484	2.1988	-1.6582	0.1319	0.6717	-4.8555	stable
	novel_circ_0036188	-1.8484	2.1988	-1.6582	0.1319	0.6717	-4.8555	stable
	hsa_circ_0007185	1.8479	3.7568	1.5312	0.1604	0.6925	-5.0202	stable
	novel_circ_0029194	1.8476	4.2095	1.4196	0.1897	0.7032	-5.1586	stable
	hsa_circ_0007677	-1.8476	3.2274	-1.6336	0.1371	0.6761	-4.8879	stable
	novel_circ_0004734	-1.8475	2.4656	-1.3644	0.2059	0.7058	-5.2248	stable
	novel_circ_0016841	-1.8474	3.9739	-1.475	0.1746	0.6983	-5.0907	stable
	novel_circ_0028770	1.8466	3.2631	1.6533	0.1329	0.6728	-4.862	stable
	novel_circ_0039856	-1.8462	4.3861	-1.4062	0.1935	0.7039	-5.1749	stable
	novel_circ_0041965	1.8461	3.5297	1.5393	0.1584	0.6922	-5.0098	stable
	hsa_circ_0007457	-1.8446	4.3159	-1.4407	0.1838	0.7019	-5.1329	stable
	hsa_circ_0001984	-1.8431	3.994	-1.4977	0.1687	0.6975	-5.0624	stable
	novel_circ_0013571	-1.8428	4.3147	-1.4481	0.1818	0.7007	-5.1239	stable
	novel_circ_0007833	1.842	3.2608	1.576	0.1498	0.6843	-4.9628	stable
	novel_circ_0018583	-1.8412	2.927	-1.7442	0.1154	0.6598	-4.7403	stable
	novel_circ_0033924	1.8405	2.867	1.7175	0.1203	0.6644	-4.7764	stable
	hsa_circ_0001940	-1.8402	3.4795	-1.5587	0.1538	0.6895	-4.9851	stable
	novel_circ_0020957	-1.8402	3.057	-1.6478	0.1341	0.6729	-4.8692	stable
	hsa_circ_0015437	-1.8398	3.5683	-1.5821	0.1484	0.6825	-4.955	stable
	hsa_circ_0046747	1.8398	3.5663	1.5738	0.1503	0.6855	-4.9657	stable
	novel_circ_0026611	-1.8384	5.0295	-1.2526	0.2422	0.7142	-5.3536	stable
	novel_circ_0009956	-1.8384	3.3495	-1.6254	0.1388	0.6774	-4.8987	stable
	novel_circ_0005810	1.8382	3.6363	1.5636	0.1526	0.6885	-4.9788	stable
	hsa_circ_0060000	-1.8373	3.4731	-1.4875	0.1713	0.6983	-5.0751	stable
	novel_circ_0037079	-1.8372	2.9251	-1.7622	0.1122	0.6555	-4.7158	stable
	hsa_circ_0008096	-1.8372	2.9251	-1.7622	0.1122	0.6555	-4.7158	stable
	novel_circ_0021762	-1.8357	3.4065	-1.5914	0.1463	0.681	-4.9429	stable
	hsa_circ_0007779	-1.8351	5.1355	-1.2552	0.2413	0.7142	-5.3506	stable
	novel_circ_0037735	-1.833	3.3413	-1.5892	0.1468	0.6814	-4.9458	stable
	hsa_circ_0021902	1.8329	2.8632	1.7724	0.1104	0.6531	-4.702	stable
	hsa_circ_0016158	1.8326	3.8991	1.5011	0.1678	0.6966	-5.058	stable
	hsa_circ_0036646	-1.8322	3.3068	-1.5637	0.1526	0.6885	-4.9786	stable
	novel_circ_0041080	1.8315	3.2409	1.581	0.1486	0.6825	-4.9564	stable
	novel_circ_0023279	-1.8315	3.3182	-1.6224	0.1395	0.6774	-4.9026	stable
	hsa_circ_0080035	1.8309	3.8302	1.4853	0.1719	0.6983	-5.0778	stable
	novel_circ_0040162	1.83	4.4367	1.363	0.2063	0.7058	-5.2264	stable
	novel_circ_0017950	-1.8287	3.5277	-1.5527	0.1552	0.6895	-4.9927	stable
	hsa_circ_0068816	-1.8282	2.0898	-1.7258	0.1187	0.6644	-4.7652	stable
	hsa_circ_0048933	-1.8276	2.924	-1.6604	0.1315	0.6715	-4.8527	stable
	hsa_circ_0008529	-1.827	4.8961	-1.3046	0.2247	0.7058	-5.2946	stable
	hsa_circ_0089720	1.8254	2.1175	1.7068	0.1223	0.6644	-4.7908	stable
	novel_circ_0019412	1.8254	2.1175	1.7068	0.1223	0.6644	-4.7908	stable
	hsa_circ_0006427	1.8254	2.1175	1.7068	0.1223	0.6644	-4.7908	stable
	novel_circ_0001605	-1.8253	2.9191	-1.7215	0.1196	0.6644	-4.771	stable
	hsa_circ_0079333	-1.8248	3.0914	-1.6853	0.1265	0.6677	-4.8196	stable
	novel_circ_0035581	-1.8242	3.3424	-1.623	0.1393	0.6774	-4.9018	stable
	novel_circ_0001534	-1.8233	3.409	-1.5018	0.1677	0.6966	-5.0572	stable
	hsa_circ_0006392	-1.8231	3.9586	-1.4546	0.18	0.6995	-5.1159	stable
	novel_circ_0004951	-1.8229	2.9179	-1.6979	0.124	0.6655	-4.8027	stable
	novel_circ_0031338	-1.8219	3.5593	-1.5594	0.1536	0.6895	-4.9842	stable
	hsa_circ_0047315	-1.8218	2.0866	-1.7469	0.1149	0.659	-4.7367	stable
	novel_circ_0008277	-1.8216	5.4791	-1.135	0.2859	0.727	-5.4807	stable
	hsa_circ_0039157	1.8215	3.5293	1.5355	0.1593	0.6925	-5.0146	stable
	hsa_circ_0011644	-1.8212	4.1307	-1.3732	0.2032	0.7058	-5.2144	stable
	hsa_circ_0015124	1.8198	3.2765	1.6276	0.1383	0.6774	-4.8958	stable
	novel_circ_0016665	-1.8197	2.0855	-1.7524	0.1139	0.6569	-4.7292	stable
	hsa_circ_0004463	-1.8194	3.8745	-1.4644	0.1774	0.6983	-5.1038	stable
	hsa_circ_0004875	-1.8189	3.6923	-1.5266	0.1615	0.6925	-5.026	stable
	novel_circ_0017563	1.8185	3.0262	1.6972	0.1242	0.6655	-4.8036	stable
	hsa_circ_0049329	-1.8171	2.2633	-1.5652	0.1523	0.6883	-4.9767	stable
	novel_circ_0017027	-1.817	2.3962	-1.4344	0.1856	0.7021	-5.1407	stable
	hsa_circ_0000641	1.8166	3.1494	1.6521	0.1332	0.6729	-4.8635	stable
	hsa_circ_0016115	-1.8165	4.7188	-1.3013	0.2258	0.7058	-5.2984	stable
	hsa_circ_0000190	1.8164	5.134	1.2027	0.26	0.7222	-5.4086	stable
	novel_circ_0010580	-1.8163	3.1643	-1.6043	0.1434	0.6789	-4.9261	stable
	hsa_circ_0070440	1.8162	2.2946	1.5373	0.1589	0.6925	-5.0123	stable
	novel_circ_0018535	1.8159	3.3445	1.4662	0.1769	0.6983	-5.1015	stable
	novel_circ_0031747	-1.8157	4.1105	-2.7312	0.0234	0.5269	-3.2954	down
	hsa_circ_0001251	1.815	3.3291	1.458	0.1791	0.6992	-5.1117	stable
	hsa_circ_0005553	1.8149	3.2492	1.6177	0.1405	0.6774	-4.9088	stable
	novel_circ_0019784	1.8149	3.2288	1.4883	0.1711	0.6983	-5.074	stable
	hsa_circ_0004025	1.8138	3.148	1.6684	0.1299	0.6711	-4.8419	stable
	novel_circ_0000869	-1.8125	4.6355	-1.3419	0.2128	0.7058	-5.2512	stable
	novel_circ_0018854	1.8124	2.2927	1.5437	0.1573	0.6913	-5.0042	stable
	hsa_circ_0014191	1.8118	3.7748	1.5087	0.1659	0.6956	-5.0485	stable
	novel_circ_0003369	-1.8115	2.0982	-1.6952	0.1246	0.6655	-4.8063	stable
	novel_circ_0038943	-1.8114	2.7435	-1.8091	0.1042	0.6483	-4.6517	stable
	hsa_circ_0067773	-1.8095	3.3517	-1.5917	0.1462	0.681	-4.9426	stable
	novel_circ_0002624	-1.8092	3.8942	-1.4441	0.1829	0.7011	-5.1287	stable
	novel_circ_0039802	1.809	2.8513	1.7141	0.1209	0.6644	-4.7809	stable
	novel_circ_0025929	-1.8089	2.261	-1.5768	0.1496	0.6842	-4.9618	stable
	novel_circ_0014437	-1.8087	3.4335	-1.5819	0.1484	0.6825	-4.9553	stable
	novel_circ_0010128	-1.8084	2.3919	-1.4532	0.1804	0.6995	-5.1176	stable
	hsa_circ_0037127	-1.8077	2.5774	-1.3099	0.223	0.7058	-5.2885	stable
	novel_circ_0027726	1.8067	2.8611	1.6653	0.1305	0.6711	-4.8461	stable
	novel_circ_0018031	1.8064	4.509	1.3384	0.2139	0.7058	-5.2554	stable
	hsa_circ_0007381	1.8055	4.2889	1.4054	0.1937	0.7039	-5.1758	stable
	hsa_circ_0064454	-1.8051	2.095	-1.7154	0.1207	0.6644	-4.7792	stable
	novel_circ_0009167	-1.8046	3.2704	-1.6167	0.1407	0.6775	-4.9101	stable
	novel_circ_0025202	1.8043	3.3354	1.5681	0.1516	0.6872	-4.973	stable
	novel_circ_0021682	1.8041	3.6363	1.4699	0.1759	0.6983	-5.0969	stable
	hsa_circ_0046881	1.8033	3.6359	1.4735	0.175	0.6983	-5.0925	stable
	novel_circ_0046447	-1.8029	2.0939	-1.7206	0.1197	0.6644	-4.7721	stable
	novel_circ_0040771	-1.8029	2.0939	-1.7206	0.1197	0.6644	-4.7721	stable
[truncated: 10,840 more rows]
